# Supplementary material for: Meta-Analysis of Quantitative Trait Loci Associated with Seedling-Stage Salt Tolerance in Rice (Oryza sativa L.)
Source: Plants (Basel). 2019 Jan 29;8(2):33. doi: 10.3390/plants8020033 (PMC6409918; doi:10.3390/plants8020033)
Supplement: Supplementary file 1 [file plants-08-00033-s001.zip]

Archive with 12 entries (12 files):
- Figure S1 The integrated consensus map.pdf
- Figure S2 physical location of markers.tif
- Figure S3 hydroponic expt.tif
- Table S1 Reference map.xlsx
- Table S2 Integrated consensus map.xlsx
- Table S3 List of Germplasm_updated.xlsx
- Table S4 Details of SSR markers used for meta-QTL validation.xlsx
- Table S5 Summary of the integrated consensus map.docx
- Table S6 List of genes in six meta-QTL regions_updated.xlsx
- Table S7 GO analysis.xlsx
- Table S8 List of significant GO terms.docx
- Table S9 New SSR marker profiles.xlsx
