# Supplementary material for: Meta-Analysis of Quantitative Trait Loci Associated with Seedling-Stage Salt Tolerance in Rice (Oryza sativa L.)
Source: Plants (Basel). 2019 Jan 29;8(2):33. doi: 10.3390/plants8020033 (PMC6409918; doi:10.3390/plants8020033)
Supplement: Supplementary file 1 [file plants-08-00033-s001.zip › Table S1 Reference map.xlsx]

## Sheet: Reference map
Table S1. High density reference map based on the mapping information of SSR (McCouch et al., 2002) and SNP markers (De Leon et al., 2016; Gimhani et al., 2016).
	Locus	Absolute position (cM)
chr=1
lg=1
1	RM6464	0
2	S1_628091	0
3	S1_729480	0.29
4	S1_737438	0.29
5	S1_741575	0.29
6	S1_749515	0.29
7	RM8047	0.3
8	RM6672	0.3
9	RM6887	0.3
10	RM3252	0.3
11	RM495	0.3
12	S1_773888	0.58
13	S1_781559	0.58
14	S1_781568	0.58
15	S1_808764	0.58
16	S1_809012	0.58
17	S1_860512	0.87
18	S1_987720	1.15
19	S1_1007506	1.15
20	S1_1038727	1.72
21	S1_1059696	2.01
22	S1_1063106	2.01
23	19846	2.8
24	20215	2.9
25	S1_1122806	3.49
26	27980	3.7
27	S1_1122844	3.77
28	S1_1122865	4.06
29	RM1282	4.2
30	S1_1125964	4.34
31	S1_1194199	4.95
32	RM3148	5.6
33	RM6340	5.6
34	43902	5.6
35	48214	6.1
36	S1_1375634	6.26
37	S1_1375655	6.26
38	S1_1401021	7.13
39	S1_1493087	7.13
40	S1_1500023	7.13
41	S1_1500036	7.13
42	S1_1500132	7.13
43	S1_1509728	7.13
44	S1_1550548	7.72
45	S1_1550887	7.72
46	RM6515	8.4
47	S1_1643566	8.58
48	RM8069	8.7
49	S1_1657432	8.87
50	S1_1658371	8.87
51	RM6045	9.5
52	RM1141	9.5
53	RM6236	9.5
54	RM1331	9.5
55	RM8068	9.5
56	RM6470	9.5
57	RM1247	9.5
58	RM7536	9.5
59	S1_1676850	9.81
60	S1_1699098	10.72
61	S1_1703264	10.72
62	S1_1708228	10.72
63	RM5423	10.9
64	RM1320	10.9
65	RM7278	10.9
66	RM1254	10.9
67	S1_1747144	11.61
68	S1_1755167	11.61
69	S1_1758770	11.61
70	S1_1840024	11.61
71	S1_1849925	11.61
72	S1_1870949	11.61
73	S1_1874423	11.61
74	S1_1876452	11.61
75	RM6324	11.7
76	RM3740	12.5
77	115511	13.7
78	S1_2112087	14.09
79	S1_2112136	14.09
80	S1_2112272	14.09
81	S1_2121040	14.09
82	S1_2121772	14.09
83	S1_2151095	14.09
84	S1_2154820	14.09
85	1d1002899	14.1
86	117898	14.1
87	S1_2349219	15.34
88	RM6873	16.1
89	RM5336	16.1
90	RM7383	16.1
91	RM3652	16.4
92	S1_2389524	16.6
93	S1_2478886	16.6
94	S1_2502010	16.6
95	S1_2578206	16.6
96	S1_2585473	16.6
97	S1_2609032	16.6
98	S1_2619281	16.6
99	S1_2664684	16.6
100	S1_2664703	16.89
101	S1_2717785	17.19
102	S1_2755739	17.19
103	139967	17.2
104	142868	17.7
105	S1_2803270	17.83
106	S1_2814561	17.83
107	S1_2815580	17.83
108	S1_2815901	17.83
109	S1_2818023	17.83
110	S1_2818395	17.83
111	S1_2818449	17.83
112	S1_2830459	17.83
113	S1_2840176	17.83
114	S1_2840674	17.83
115	S1_2848187	17.83
116	S1_2848235	17.83
117	S1_2848409	17.83
118	144359	17.9
119	S1_2867144	18.13
120	S1_2885468	18.13
121	S1_2885521	18.13
122	S1_2888186	18.13
123	S1_2899285	18.13
124	S1_2899567	18.13
125	S1_2899652	18.13
126	S1_2955311	18.43
127	147907	18.5
128	153297	19.2
129	153572	19.3
130	S1_2955357	19.39
131	S1_2958149	19.39
132	S1_2961416	19.39
133	S1_2972304	19.39
134	S1_3005288	19.39
135	S1_3125424	19.39
136	S1_3381048	19.39
137	S1_3415589	19.69
138	S1_3415670	19.69
139	RM8105	19.9
140	RM3426	19.9
141	S1_3435464	19.98
142	RM5302	20.2
143	RM5552	20.2
144	RM6521	20.2
145	159604	20.2
146	S1_3479871	20.56
147	S1_3509893	20.56
148	S1_3536384	21.14
149	173198	22
150	RM1167	22.6
151	RM6120	22.6
152	S1_3623035	22.88
153	S1_3623764	22.88
154	S1_3672250	23.17
155	S1_3680685	23.45
156	S1_3680733	23.45
157	S1_3688266	23.45
158	S1_3688293	23.45
159	S1_3695146	23.74
160	S1_3708821	23.74
161	S1_3708932	23.74
162	S1_3711638	23.74
163	S1_3741958	23.74
164	S1_3745249	23.74
165	S1_3787279	23.74
166	S1_3788022	23.74
167	S1_3797769	23.74
168	S1_3805795	23.74
169	S1_3808725	23.74
170	S1_3811559	23.74
171	S1_3835241	23.74
172	S1_3835925	23.74
173	S1_3836269	23.74
174	S1_3876464	23.74
175	S1_3928973	24.03
176	S1_3938466	24.03
177	S1_3939680	24.03
178	S1_3958933	24.31
179	S1_3966385	24.31
180	S1_3976012	24.31
181	S1_3998846	24.31
182	193627	24.5
183	S1_4063952	24.9
184	S1_4082023	24.9
185	S1_4125427	24.9
186	S1_4127643	24.9
187	S1_4127724	24.9
188	S1_4144034	24.9
189	S1_4170954	24.9
190	S1_4175503	24.9
191	S1_4175553	24.9
192	S1_4180523	24.9
193	S1_4181078	24.9
194	S1_4254284	24.9
195	S1_4263758	24.9
196	S1_4264399	24.9
197	S1_4307334	24.9
198	S1_4323693	24.9
199	S1_4401756	25.18
200	S1_4416088	25.18
201	RM7241	25.4
202	RM6451	25.4
203	RM8145	25.4
204	RM8146	25.4
205	RM3453	25.4
206	RM283	25.4
207	S1_4489521	25.82
208	¡d1005103	26.1
209	S1_4494386	26.14
210	S1_4494409	26.14
211	S1_4494434	26.14
212	S1_4585961	26.76
213	RM3174	26.8
214	RM3530	26.8
215	RM3233	26.8
216	RM3425	26.8
217	RM3604	26.8
218	S1_4611876	27.08
219	S1_4632666	27.08
220	214137	27.3
221	S1_4732163	27.66
222	S1_4751401	27.66
223	S1_4755473	27.66
224	S1_4831931	28.23
225	RM1118	28.4
226	RM151	28.4
227	222467	28.4
228	223608	28.6
229	id1005495	28.6
230	RM6277	28.9
231	RM8081	28.9
232	RM8082	28.9
233	RM7466	28.9
234	RM6289	29.7
235	RM272	29.7
236	RM5443	30.5
237	RM3873	30.5
238	RM1195	30.5
239	RM7086	30.5
240	RM1360	30.5
241	RM3746	30.5
242	RM6186	30.5
243	RM8110	30.5
244	S1_4979229	30.69
245	S1_4980060	30.69
246	RM8111	30.8
247	S1_5012280	30.99
248	S1_5016805	30.99
249	S1_5016856	30.99
250	S1_5017220	30.99
251	S1_5017453	31.29
252	S1_5038652	31.29
253	S1_5050840	31.89
254	S1_5099955	32.76
255	S1_5100459	32.76
256	S1_5104320	32.76
257	S1_5121056	32.76
258	S1_5121565	32.76
259	255201	33
260	S1_5149460	33.06
261	S1_5171228	33.06
262	S1_5216035	33.06
263	S1_5244677	33.06
264	S1_5250768	33.06
265	S1_5262583	33.35
266	S1_5302109	33.35
267	S1_5335245	33.35
268	S1_5344016	33.35
269	S1_5353396	33.35
270	S1_5498898	34.23
271	S1_5501756	34.52
272	id1006604	35
273	275011	36.2
274	275443	36.3
275	275952	36.3
276	RM1201	36.9
277	RM5359	36.9
278	279787	36.9
279	S1_5792183	37.39
280	S1_5792315	37.39
281	S1_5792338	37.39
282	S1_5838058	37.39
283	S1_5838082	37.39
284	RM8077	37.4
285	RM8078	37.4
286	RM8098	37.4
287	RM6651	37.4
288	RM1220	37.4
289	RM6167	37.4
290	RM6784	37.4
291	RM5989	37.4
292	S1_5839662	37.68
293	S1_5845276	37.68
294	S1_5862910	37.68
295	S1_5863007	37.68
296	S1_5892170	37.68
297	S1_5944962	37.68
298	S1_5969153	37.68
299	288377	38.1
300	S1_6041413	38.56
301	S1_6113108	38.56
302	RM5800	38.8
303	RM3598	38.8
304	RM5735	38.8
305	RM8142	38.8
306	RM8143	38.8
307	RM3234	38.8
308	RM3235	38.8
309	RM6769	38.8
310	RM259	38.8
311	S1_6146640	38.86
312	S1_6188297	39.17
313	S1_6330487	40.39
314	S1_6333407	40.39
315	S1_6343254	40.39
316	S1_6471731	40.39
317	S1_6494546	40.39
318	S1_6494998	40.39
319	S1_6495567	40.39
320	S1_6525868	40.39
321	S1_6535337	40.39
322	S1_6567057	40.39
323	S1_6567126	40.39
324	S1_6593330	40.69
325	S1_6593442	40.69
326	S1_6602276	40.97
327	311989	41.3
328	S1_6630369	41.86
329	S1_6641102	41.86
330	RM6685	42.4
331	RM3359	42.4
332	S1_6708268	43.08
333	S1_6712928	43.08
334	S1_6714842	43.08
335	S1_6717596	43.08
336	S1_6733687	43.08
337	S1_6733708	43.08
338	S1_6765404	43.08
339	S1_6769618	43.08
340	RM6630	43.2
341	RM583	43.2
342	id1007778	43.2
343	327392	43.3
344	RM8103	43.35
345	RM8140	43.35
346	S1_6798445	43.38
347	RM3506	43.5
348	RM8141	43.5
349	RM8147	43.5
350	RM8148	43.5
351	RM578	43.5
352	RM579	43.5
353	328663	43.6
354	S1_6808624	43.68
355	S1_6820108	43.68
356	S1_6820801	43.68
357	S1_6824646	43.97
358	S1_6872500	44.86
359	S1_6889960	44.86
360	S1_6914036	45.16
361	S1_6958036	45.16
362	RM1151	45.4
363	RM8091	45.4
364	RM8093	45.4
365	RM5346	45.4
366	S1_6991867	45.44
367	S1_7009517	45.74
368	S1_7023345	45.74
369	S1_7076440	46.04
370	RM8222	46.3
371	RM8083	46.3
372	353599	46.3
373	S1_7093663	46.62
374	357493	46.7
375	S1_7182974	46.9
376	359630	46.9
377	S1_7224154	47.48
378	S1_7245746	47.78
379	S1_7245810	47.78
380	S1_7259818	47.78
381	S1_7296346	48.08
382	S1_7296378	48.08
383	S1_7309189	48.08
384	S1_7403699	48.65
385	S1_7437743	48.65
386	RM6466	49
387	RM6613	49
388	RM8268	49
389	RM8123	49
390	RM581	49
391	RM582	49
392	S1_7497023	49.22
393	S1_7520107	49.22
394	RM1032	49.3
395	RM8131	49.6
396	RM8132	49.6
397	RM8133	49.6
398	RM600	49.6
399	S1_7520182	49.83
400	S1_7569628	50.44
401	RM6039	50.8
402	RM8063	50.8
403	RM8065	50.8
404	RM8066	50.8
405	RM8067	50.8
406	RM8070	50.8
407	RM6642	50.8
408	RM6190	50.8
409	RM292	50.8
410	RM580	50.8
411	395936	50.9
412	S1_7588929	51.01
413	S1_7604334	51.01
414	S1_7702003	51.31
415	402673	51.6
416	S1_7725080	51.87
417	RM5644	52.1
418	RM8052	52.1
419	RM8053	52.1
420	S1_7743878	52.17
421	RM8045	52.4
422	RM8051	52.4
423	RM572	52.4
424	RM8046	52.7
425	S1_7775211	52.76
426	S1_7776790	52.76
427	S1_7778029	52.76
428	RM3627	54.3
429	441578	55.3
430	RM1287	58.1
431	id1009664	59
432	491345	59.7
433	496750	60.3
434	RM8094	60.6
435	RM8095	60.6
436	RM3412	62.5
437	S1_8656025	62.74
438	S1_8901503	63.96
439	S1_8918873	63.96
440	S1_8924173	63.96
441	S1_8956444	63.96
442	S1_8986447	63.96
443	S1_8996676	63.96
444	S1_9043945	64.26
445	S1_9053623	64.26
446	S1_9065879	64.26
447	S1_9077808	64.26
448	S1_9166384	64.26
449	S1_9317733	64.58
450	S1_9340031	64.89
451	RM493	64.9
452	537515	65.1
453	S1_9350176	65.19
454	S1_9382998	65.19
455	S1_9396519	65.19
456	S1_9402495	65.19
457	S1_9515052	65.19
458	RM140	65.4
459	S1_9627822	65.47
460	S1_9627858	65.47
461	S1_9644987	65.47
462	S1_9737297	65.76
463	S1_9770396	65.76
464	S1_9788316	65.76
465	S1_9795573	65.76
466	S1_9873689	65.76
467	S1_9943477	65.76
468	S1_9973198	66.04
469	S1_10005024	66.04
470	S1_10026930	66.04
471	S1_10028905	66.04
472	S1_10080376	66.04
473	S1_10145704	66.33
474	S1_10146639	66.33
475	S1_10154770	66.33
476	S1_10219590	66.62
477	S1_10299032	66.92
478	RM8115	67.6
479	S1_10471259	68.14
480	S1_10478509	68.14
481	S1_10497101	68.14
482	S1_10523447	68.14
483	S1_10551873	68.14
484	S1_10565097	68.14
485	S1_10597193	68.42
486	S1_10601251	68.42
487	S1_10628458	68.42
488	S1_10641287	68.42
489	S1_10651348	68.42
490	S1_10661273	68.42
491	S1_10666230	68.42
492	S1_10666308	68.42
493	S1_10701666	68.42
494	S1_10822264	69.02
495	S1_10828488	69.32
496	S1_10830037	69.32
497	S1_10831601	69.32
498	S1_10906880	69.62
499	S1_10906898	69.62
500	S1_10914433	69.62
501	S1_10922639	69.62
502	S1_10935218	69.62
503	S1_10946169	69.62
504	S1_10949748	69.62
505	S1_11054774	69.62
506	S1_11063579	69.91
507	S1_11071701	69.91
508	S1_11071767	69.91
509	S1_11078453	69.91
510	S1_11086521	69.91
511	S1_11112365	69.91
512	S1_11155822	69.91
513	S1_11155823	69.91
514	S1_11171075	69.91
515	S1_11175336	69.91
516	S1_11220396	69.91
517	S1_11245065	69.91
518	S1_11316555	69.91
519	S1_11350438	70.2
520	S1_11356137	70.2
521	S1_11356196	70.2
522	S1_11378763	70.2
523	S1_11410130	70.2
524	S1_11469261	70.2
525	S1_11502214	70.5
526	S1_11502301	70.81
527	S1_11523233	70.81
528	S1_11529325	70.81
529	597011	70.9
530	S1_11581799	71.44
531	S1_11584932	71.44
532	S1_11584985	71.44
533	S1_11596305	71.74
534	S1_11601232	71.74
535	S1_11624734	71.74
536	605969	72
537	S1_11664020	72.03
538	S1_11672630	72.03
539	S1_11704526	72.03
540	610524	72.6
541	S1_11771719	72.63
542	S1_11774656	72.63
543	S1_11797866	72.63
544	S1_11799019	72.63
545	S1_11799126	72.63
546	S1_11799219	72.63
547	S1_11799259	72.63
548	S1_11799698	72.63
549	S1_11799765	72.63
550	S1_11853073	72.63
551	S1_11883103	72.63
552	S1_11899014	72.63
553	611682	72.8
554	S1_11905394	72.93
555	S1_11910474	72.93
556	S1_11976777	72.93
557	S1_12083713	72.93
558	S1_12089369	72.93
559	S1_12091922	72.93
560	S1_12095477	72.93
561	RM7075	73.1
562	RM449	73.1
563	RM594	73.1
564	RM595	73.1
565	S1_12154327	73.22
566	S1_12159683	73.22
567	S1_12183884	73.22
568	S1_12290800	73.22
569	RM8079	73.4
570	RM6681	73.4
571	RM5385	73.4
572	RM6740	73.4
573	RM466	73.4
574	RM329	73.4
575	RM5964	73.55
576	S1_12394007	73.78
577	621464	74
578	S1_12414777	74.08
579	S1_12414827	74.08
580	S1_12426650	74.08
581	S1_12503283	74.08
582	S1_12556762	74.36
583	S1_12556793	74.36
584	S1_12556842	74.36
585	S1_12581729	74.36
586	S1_12583448	74.36
587	S1_12685974	75.26
588	S1_12702701	75.26
589	S1_12737403	75.26
590	S1_12807749	75.56
591	S1_12809419	75.56
592	637445	75.8
593	638992	76
594	S1_12854309	76.15
595	S1_12854311	76.44
596	S1_12870837	76.74
597	S1_12896407	76.74
598	S1_12910555	76.74
599	S1_12910576	76.74
600	S1_13140455	77.03
601	S1_13273085	77.03
602	id1011561	77.2
603	S1_13366825	77.31
604	S1_13366968	77.31
605	S1_13474337	77.31
606	S1_13508662	77.6
607	S1_13572569	78.16
608	S1_13580968	78.16
609	S1_13580992	78.16
610	S1_13581278	78.16
611	S1_13584528	78.16
612	S1_13584597	78.16
613	S1_13798332	78.16
614	S1_13798347	78.16
615	S1_13896167	78.44
616	S1_13914316	78.44
617	S1_13914607	78.44
618	S1_13973025	78.76
619	S1_13979564	78.76
620	S1_13980408	78.76
621	S1_13985571	79.06
622	S1_14116022	79.36
623	S1_14116030	79.36
624	668696	79.6
625	S1_14295554	79.64
626	S1_14295568	79.64
627	S1_14296217	79.64
628	S1_14299855	79.64
629	S1_14326239	79.64
630	S1_14326279	79.64
631	S1_14383471	79.64
632	S1_14438575	79.64
633	S1_14440058	79.64
634	S1_14475037	80.24
635	S1_14481157	80.24
636	S1_14486785	80.52
637	S1_14510179	80.8
638	S1_14626237	81.09
639	S1_14732827	81.09
640	S1_14750182	81.09
641	S1_14792151	81.09
642	S1_14823999	81.09
643	S1_14834053	81.09
644	S1_14882233	81.09
645	S1_14901253	81.09
646	S1_15193417	81.09
647	S1_15347929	81.09
648	S1_15440503	81.09
649	S1_15535198	81.09
650	S1_15583101	81.09
651	S1_15583114	81.09
652	S1_15716633	81.09
653	S1_15807705	81.09
654	S1_15886476	81.09
655	S1_15886864	81.09
656	S1_15959058	81.09
657	S1_16003186	81.09
658	S1_16038260	81.09
659	S1_16066921	81.09
660	S1_16071088	81.09
661	682362	81.3
662	S1_16149369	81.39
663	S1_16415203	81.39
664	S1_16479540	81.39
665	S1_16479574	81.39
666	S1_16480090	81.39
667	S1_16489786	81.39
668	S1_16493005	81.39
669	S1_16520703	81.39
670	684468	81.6
671	S1_16538618	81.69
672	S1_16540392	81.69
673	S1_16743336	81.69
674	S1_17160466	81.69
675	S1_17299464	81.69
676	S1_17355160	81.69
677	S1_17413556	81.69
678	S1_17482197	81.97
679	S1_17482210	81.97
680	S1_17482302	81.97
681	S1_17482612	81.97
682	S1_17512123	81.97
683	S1_17544727	81.97
684	S1_17545743	81.97
685	S1_17545937	81.97
686	S1_17682192	81.97
687	S1_17860771	82.26
688	S1_17887946	82.26
689	S1_17887977	82.26
690	S1_17937991	82.26
691	S1_18069374	82.55
692	693369	82.8
693	S1_18089486	82.83
694	S1_18095164	82.83
695	S1_18113719	82.83
696	S1_18205582	83.12
697	S1_18263214	83.41
698	S1_18284709	83.41
699	S1_18326662	83.41
700	S1_18370909	83.41
701	S1_18392367	83.41
702	S1_18455721	83.41
703	S1_18459497	83.41
704	S1_18464549	83.41
705	S1_18530428	83.7
706	S1_18623076	83.7
707	S1_18653198	83.7
708	703931	83.9
709	SNP-1_21010031	84
710	S1_18710878	84.01
711	S1_18721045	84.01
712	S1_18771994	84.01
713	S1_18839100	84.01
714	S1_18994098	84.3
715	S1_19004525	84.3
716	S1_19029178	84.61
717	S1_19090133	84.61
718	S1_19134759	84.61
719	S1_19247442	84.61
720	S1_19285395	84.61
721	S1_19340785	84.61
722	S1_19360053	84.61
723	S1_19405589	84.61
724	S1_19518640	84.91
725	S1_19549832	85.51
726	S1_19693703	85.51
727	S1_19910531	85.51
728	S1_19980169	85.81
729	RM5638	86
730	S1_20242882	86.66
731	RM8090	87.1
732	733013	88
733	734129	88.1
734	745362	89.3
735	id1012746	89.9
736	753735	90
737	id1012784	90.1
738	756842	90.4
739	75725s	90.4
740	760644	90.8
741	RM6880	90.9
742	774607	92.3
743	779469	92.9
744	RM5853	94.5
745	S1_21276489	94.91
746	S1_21352851	95.19
747	S1_21415453	95.48
748	RM7056	95.7
749	RM8144	95.7
750	RM6716	95.7
751	S1_21441147	95.78
752	S1_21626281	95.78
753	S1_21626317	95.78
754	S1_21677144	95.78
755	S1_21677145	95.78
756	RM6334	96.1
757	S1_21687105	96.38
758	S1_21692903	96.38
759	S1_21693084	96.38
760	S1_21707357	96.98
761	S1_21733437	97.27
762	S1_21737002	97.27
763	S1_21743654	97.56
764	S1_21759898	98.14
765	S1_21759947	98.14
766	S1_21760129	98.14
767	S1_21887517	98.44
768	RM5	98.5
769	844374	99.5
770	id1014841	99.5
771	¡d1014853	99.5
772	RM2318	100.4
773	RM3366	100.4
774	RM2772	100.4
775	S1_22389276	101.31
776	S1_22441431	101.31
777	S1_22488221	101.6
778	S1_22495172	101.6
779	S1_22499467	101.6
780	S1_22532429	101.6
781	S1_22532437	101.6
782	RM5919	101.8
783	S1_22617556	101.89
784	S1_22641442	101.89
785	S1_22652906	101.89
786	S1_22666589	101.89
787	S1_22666852	101.89
788	S1_22677418	102.2
789	S1_22677528	102.2
790	S1_22687290	102.2
791	S1_22691897	102.2
792	S1_22745781	102.2
793	RM3642	102.3
794	RM488	102.3
795	S1_22775433	102.48
796	S1_22796323	102.48
797	S1_22808768	102.48
798	S1_22826112	102.48
799	S1_22919423	102.48
800	S1_22929861	102.76
801	S1_22982005	102.76
802	S1_22982398	102.76
803	S1_22992621	102.76
804	S1_23081721	103.33
805	S1_23117562	103.33
806	S1_23146973	103.33
807	RM1349	103.4
808	RM8129	103.4
809	RM8130	103.4
810	S1_23171730	103.89
811	S1_23172050	103.89
812	S1_23172162	103.89
813	S1_23282101	103.89
814	S1_23323790	103.89
815	S1_23337320	103.89
816	S1_23338972	104.18
817	S1_23339010	104.18
818	S1_23339173	104.18
819	S1_23377403	104.47
820	S1_23403043	104.47
821	S1_23405823	104.47
822	S1_23412305	104.47
823	S1_23439643	104.47
824	S1_23443747	104.47
825	S1_23470922	104.47
826	id1015390	104.7
827	S1_23532709	104.74
828	S1_23551887	105.32
829	S1_23551929	105.32
830	S1_23581491	105.63
831	S1_23624112	105.93
832	S1_23626536	105.93
833	S1_23642506	105.93
834	S1_23735612	106.55
835	S1_23780579	106.85
836	S1_23803692	106.85
837	S1_23813823	107.15
838	S1_23830092	107.15
839	S1_23833162	107.15
840	S1_23851736	107.15
841	S1_23857159	107.15
842	S1_23861766	107.15
843	S1_23861768	107.15
844	S1_23871904	107.15
845	S1_23882000	107.15
846	S1_23914247	107.15
847	S1_24016168	107.44
848	S1_24018338	107.44
849	S1_24018801	107.44
850	S1_24026841	107.44
851	S1_24026845	107.44
852	S1_24026888	107.44
853	RM3475	107.6
854	S1_24076158	107.74
855	S1_24082481	107.74
856	S1_24084796	107.74
857	S1_24084852	107.74
858	S1_24093685	107.74
859	S1_24299593	108.96
860	S1_24334623	108.96
861	S1_24350409	109.26
862	S1_24352061	109.57
863	S1_24352114	109.57
864	S1_24352864	109.57
865	S1_24380183	109.87
866	S1_24409809	110.17
867	S1_24440283	110.17
868	S1_24452233	110.17
869	S1_24452373	110.17
870	RM7202	110.2
871	RM7318	110.2
872	S1_24470782	110.78
873	S1_24486950	110.78
874	S1_24487583	110.78
875	S1_24575968	111.07
876	S1_24595113	111.07
877	S1_24614247	111.34
878	S1_24614322	111.34
879	S1_24615394	111.34
880	S1_24628876	111.34
881	S1_24629086	111.62
882	S1_24713129	111.9
883	S1_24713505	111.9
884	S1_24713522	111.9
885	S1_24718661	111.9
886	S1_24735276	111.9
887	S1_24741849	111.9
888	S1_24757984	111.9
889	S1_24780749	112.18
890	S1_24785484	112.18
891	S1_24785862	112.18
892	RM5461	112.7
893	RM3143	113
894	RM8128	113.3
895	S1_24947172	113.65
896	id1016674	113.9
897	RM7414	114.1
898	RM7341	114.1
899	RM3240	114.1
900	RM3241	114.1
901	RM3440	114.1
902	S1_24948198	114.21
903	S1_24952301	114.21
904	S1_24990114	114.5
905	S1_25011639	114.78
906	id1016971	114.9
907	S1_25057852	115.08
908	959351	115.3
909	S1_25070832	115.39
910	S1_25128503	115.98
911	S1_25140853	116.27
912	S1_25234555	116.27
913	S1_25248004	116.27
914	RM5497	116.5
915	RM7419	116.5
916	RM1232	116.5
917	RM7566	116.5
918	S1_25275937	116.85
919	S1_25302501	117.14
920	S1_25440229	117.14
921	S1_25441350	117.14
922	S1_25499444	117.14
923	S1_25593034	117.14
924	S1_25669323	117.14
925	RM5084	120.5
926	RM443	120.5
927	S1_26312441	120.59
928	S1_26416985	120.89
929	S1_26421289	120.89
930	S1_26447134	121.17
931	S1_26449260	121.17
932	S1_26449563	121.17
933	S1_26454221	121.17
934	S1_26454238	121.17
935	S1_26454308	121.17
936	RM3336	121.6
937	RM1297	121.6
938	RM3494	122.1
939	RM3817	122.1
940	RM1244	122.1
941	RM1117	122.6
942	RM8126	122.6
943	RM8127	122.6
944	RM5931	122.6
945	S1_26688670	122.66
946	S1_26718633	122.66
947	S1_26769954	122.95
948	S1_26819528	122.95
949	S1_26827007	122.95
950	S1_26834740	122.95
951	RM6405	123.2
952	RM5486	123.2
953	RM3547	123.2
954	RM1231	123.2
955	RM7514	123.2
956	RM403	123.2
957	S1_26835583	123.23
958	RM3614	123.5
959	RM3615	123.5
960	RM6702	123.5
961	RM7371	123.5
962	RM5954	123.5
963	S1_26895456	123.78
964	S1_26968844	123.78
965	S1_27019050	123.78
966	S1_27021057	123.78
967	S1_27047124	123.78
968	S1_27047854	123.78
969	S1_27059196	123.78
970	S1_27060340	124.08
971	S1_27083902	124.67
972	S1_27092302	124.67
973	S1_27113663	124.67
974	S1_27113699	124.67
975	S1_27155770	124.67
976	RM1152	124.8
977	RM1061	124.8
978	S1_27197221	124.97
979	S1_27220958	125.26
980	S1_27236443	125.26
981	S1_27240933	125.26
982	S1_27246438	125.26
983	S1_27253983	125.26
984	S1_27257212	125.26
985	S1_27292319	125.26
986	S1_27322114	125.26
987	S1_27474455	125.53
988	S1_27496213	125.53
989	S1_27515615	125.53
990	S1_27515756	125.53
991	S1_27515792	125.53
992	S1_27562557	125.53
993	S1_27562570	125.53
994	S1_27571503	125.81
995	S1_27571524	125.81
996	S1_27588496	125.81
997	S1_27625835	126.42
998	S1_27691180	126.42
999	RM6092	126.5
1000	RM1095	126.5
1001	RM8139	126.5
1002	RM128	126.5
1003	S1_27716647	126.71
1004	S1_27733811	126.71
1005	S1_27733887	126.71
1006	S1_27745983	127.01
1007	S1_27755192	127.01
1008	S1_27755610	127.01
1009	S1_27767204	127.01
1010	S1_27768736	127.01
1011	S1_27768761	127.01
1012	S1_27840850	127.01
1013	S1_27841959	127.01
1014	S1_27870836	127.01
1015	S1_27931304	127.01
1016	S1_28059309	127.29
1017	RM1183	127.3
1018	RM7643	127.3
1019	S1_28086380	127.59
1020	S1_28091537	127.89
1021	S1_28101401	128.19
1022	RM3411	128.7
1023	RM8096	129
1024	RM8097	129
1025	RM1268	129
1026	RM5914	129.3
1027	RM6581	129.3
1028	S1_28157998	129.97
1029	RM6666	130.1
1030	RM3324	130.1
1031	RM7650	130.1
1032	S1_28247178	130.83
1033	S1_28343055	131.13
1034	S1_28355340	131.13
1035	S1_28383168	131.13
1036	S1_28383640	131.13
1037	S1_28429493	131.13
1038	S1_28488187	131.41
1039	S1_28524745	131.41
1040	S1_28526669	131.7
1041	S1_28535873	131.7
1042	S1_28535874	131.7
1043	S1_28536019	131.7
1044	S1_28539147	131.7
1045	S1_28539176	131.7
1046	S1_28539208	131.7
1047	S1_28545092	131.7
1048	S1_28572121	131.7
1049	S1_28615061	131.98
1050	S1_28615272	131.98
1051	S1_28625644	131.98
1052	S1_28626425	131.98
1053	S1_28629217	131.98
1054	S1_28632176	131.98
1055	S1_28637146	131.98
1056	S1_28674613	131.98
1057	S1_28693270	131.98
1058	S1_28727314	131.98
1059	S1_28824044	131.98
1060	S1_28833621	131.98
1061	S1_28833655	131.98
1062	S1_28881813	131.98
1063	RM3632	132
1064	RM3709	132
1065	RM1216	132
1066	RM6569	132
1067	RM297	132
1068	S1_28947942	132.28
1069	S1_28952689	132.58
1070	S1_28970837	132.58
1071	S1_28991277	132.58
1072	S1_28991326	132.58
1073	1086147	132.6
1074	RM6648	132.8
1075	S1_29066860	132.87
1076	S1_29124304	132.87
1077	S1_29127258	132.87
1078	S1_29138375	133.17
1079	S1_29188984	133.17
1080	S1_29189273	133.17
1081	S1_29205259	133.17
1082	S1_29223354	133.17
1083	S1_29223416	133.17
1084	S1_29262844	133.17
1085	S1_29298386	133.48
1086	S1_29400894	133.78
1087	S1_29469728	134.36
1088	S1_29475822	134.36
1089	S1_29498138	134.36
1090	S1_29532660	134.36
1091	RM6387	134.7
1092	S1_29553582	134.92
1093	S1_29559841	134.92
1094	S1_29561423	134.92
1095	S1_29568978	135.22
1096	S1_29569037	135.54
1097	1108154	135.6
1098	RM3285	135.8
1099	RM212	135.8
1100	RM302	135.8
1101	S1_29578940	135.85
1102	S1_29578953	135.85
1103	S1_29584824	135.85
1104	S1_29600661	135.85
1105	S1_29613432	135.85
1106	S1_29655234	135.85
1107	RM8002	136.1
1108	RM8124	136.1
1109	S1_29722949	136.14
1110	S1_29887181	136.43
1111	S1_29911184	136.43
1112	S1_29928648	136.43
1113	S1_29935443	136.43
1114	S1_29939454	136.43
1115	S1_29957379	136.43
1116	S1_29981133	136.74
1117	RM1003	136.75
1118	1117341	136.8
1119	RM226	136.9
1120	S1_29999688	137.05
1121	RM8061	137.2
1122	RM7180	137.2
1123	S1_30009473	137.34
1124	S1_30025718	137.34
1125	S1_30055721	137.34
1126	S1_30058874	137.34
1127	S1_30074818	137.34
1128	1123262	137.4
1129	S1_30124433	137.94
1130	S1_30131540	137.94
1131	S1_30131577	137.94
1132	S1_30172947	137.94
1133	RM6950	138
1134	S1_30201294	138.22
1135	S1_30236472	138.22
1136	S1_30277081	138.22
1137	S1_30293532	138.22
1138	S1_30305853	138.22
1139	S1_30319060	138.5
1140	S1_30324633	138.5
1141	S1_30360637	138.5
1142	S1_30393202	138.8
1143	S1_30408738	138.8
1144	S1_30413129	138.8
1145	S1_30480712	139.07
1146	S1_30496453	139.07
1147	S1_30568069	139.07
1148	S1_30575346	139.07
1149	S1_30583128	139.07
1150	S1_30583212	139.07
1151	S1_30598727	139.07
1152	S1_30646876	139.07
1153	S1_30658261	139.07
1154	S1_30658263	139.07
1155	S1_30666865	139.07
1156	S1_30676420	139.07
1157	S1_30676519	139.07
1158	S1_30690413	139.07
1159	S1_30730796	139.07
1160	S1_30748648	139.07
1161	S1_30749240	139.07
1162	S1_30752628	139.07
1163	S1_30819364	139.07
1164	S1_30847167	139.07
1165	S1_30862865	139.07
1166	RM5501	139.1
1167	RM6703	139.1
1168	S1_30904556	139.35
1169	S1_30906279	139.35
1170	S1_30926503	139.35
1171	S1_30971620	139.35
1172	S1_30972054	139.35
1173	S1_30972382	139.35
1174	RM5811	139.4
1175	S1_31007963	139.64
1176	S1_31008477	139.64
1177	S1_31017547	139.64
1178	S1_31033244	139.64
1179	RM8084	139.9
1180	RM8085	139.9
1181	S1_31076665	139.92
1182	S1_31109262	139.92
1183	S1_31170191	139.92
1184	RM6608	140.2
1185	RM6547	140.2
1186	S1_31182054	140.2
1187	S1_31277866	140.2
1188	1145958	140.4
1189	S1_31311033	140.48
1190	S1_31324966	140.48
1191	S1_31329438	140.48
1192	RM3403	140.5
1193	RM3447	140.5
1194	RM265	140.5
1195	S1_31358087	140.76
1196	S1_31358332	140.76
1197	S1_31362860	141.04
1198	S1_31410778	141.04
1199	S1_31410781	141.04
1200	S1_31502727	141.04
1201	S1_31522400	141.04
1202	S1_31551307	141.04
1203	S1_31551322	141.04
1204	S1_31561270	141.04
1205	S1_31593365	141.04
1206	S1_31605356	141.04
1207	S1_31610933	141.04
1208	S1_31621833	141.04
1209	S1_31623358	141.04
1210	S1_31629434	141.04
1211	S1_31639862	141.04
1212	S1_31648211	141.04
1213	S1_31652337	141.04
1214	S1_31653042	141.04
1215	S1_31694363	141.32
1216	S1_31700016	141.32
1217	S1_31700892	141.32
1218	S1_31705352	141.32
1219	1152251	141.4
1220	S1_31719428	141.6
1221	S1_31727197	141.6
1222	S1_31727227	141.6
1223	S1_31728411	141.6
1224	S1_31729841	141.6
1225	S1_31733842	141.6
1226	S1_31742497	141.6
1227	S1_31742684	141.6
1228	S1_31811100	141.6
1229	S1_31822935	141.6
1230	S1_31839889	141.6
1231	S1_31851625	141.6
1232	RM5389	142.4
1233	RM5781	142.4
1234	RM3640	142.9
1235	RM6117	143.2
1236	1163456	143.3
1237	RM5407	143.7
1238	RM3825	143.7
1239	RM7250	143.7
1240	RM8278	143.7
1241	RM315	143.7
1242	RM6618	144.5
1243	S1_32234841	144.53
1244	S1_32234899	144.53
1245	S1_32271441	144.81
1246	S1_32310380	144.81
1247	S1_32310419	144.81
1248	S1_32327040	144.81
1249	S1_32418346	145.1
1250	RM3917	145.3
1251	S1_32436850	145.38
1252	S1_32507957	145.66
1253	S1_32593540	145.95
1254	S1_32698096	145.95
1255	S1_32748842	145.95
1256	S1_32787803	146.23
1257	RM5448	146.4
1258	RM1198	146.4
1259	RM8104	146.4
1260	RM3290	146.4
1261	RM472	146.4
1262	S1_32871363	146.53
1263	S1_32887286	146.83
1264	S1_32932676	146.83
1265	S1_32962985	146.83
1266	S1_33066840	147.11
1267	S1_33070820	147.11
1268	RM6108	147.2
1269	RM6333	147.2
1270	RM6593	147.2
1271	S1_33173183	147.41
1272	RM1339	147.5
1273	RM8231	147.5
1274	RM8232	147.5
1275	RM5382	147.5
1276	RM3442	147.5
1277	S1_33217294	148.33
1278	S1_33228443	148.33
1279	S1_33228800	148.33
1280	S1_33239897	148.62
1281	S1_33239950	148.62
1282	S1_33284067	148.9
1283	S1_33317654	148.9
1284	S1_33350971	148.9
1285	S1_33415088	148.9
1286	S1_33477248	148.9
1287	S1_33480838	148.9
1288	S1_33481112	148.9
1289	S1_33494716	148.9
1290	S1_33495140	148.9
1291	1203155	149
1292	RM6696	149.1
1293	S1_33597322	149.21
1294	S1_33630247	149.51
1295	S1_33655759	149.51
1296	S1_33700270	149.51
1297	S1_33713885	149.51
1298	S1_33764767	149.51
1299	S1_33768695	149.51
1300	S1_33815719	149.51
1301	S1_33836724	149.82
1302	S1_33836747	149.82
1303	S1_33905350	149.82
1304	S1_34095696	149.82
1305	S1_34132036	149.82
1306	S1_34132373	149.82
1307	S1_34186483	149.82
1308	S1_34187495	150.1
1309	S1_34203951	150.1
1310	S1_34237526	150.1
1311	S1_34259368	150.1
1312	S1_34280611	150.1
1313	S1_34281840	150.1
1314	S1_34289727	150.1
1315	S1_34378841	150.1
1316	S1_34439883	150.1
1317	S1_34498117	150.39
1318	S1_34502949	150.67
1319	RM8235	150.7
1320	RM1068	150.7
1321	1212517	150.7
1322	S1_34513984	150.95
1323	S1_34515173	151.22
1324	S1_34549104	151.5
1325	S1_34556262	151.5
1326	S1_34567405	151.5
1327	S1_34572270	151.81
1328	S1_34577080	152.11
1329	S1_34586419	152.71
1330	S1_34625386	153.3
1331	S1_34672918	153.3
1332	S1_34675221	153.3
1333	S1_34694408	153.3
1334	S1_34702583	153.3
1335	S1_34704181	153.3
1336	S1_34704288	153.3
1337	S1_34784290	154.25
1338	S1_34788995	154.25
1339	S1_34863397	154.25
1340	S1_34944840	154.25
1341	S1_34945493	154.25
1342	S1_34945604	154.25
1343	RM6504	154.6
1344	RM8134	154.6
1345	RM5759	154.6
1346	RM3602	154.6
1347	RM431	154.6
1348	S1_34963117	154.84
1349	S1_34985207	154.84
1350	S1_35030149	154.84
1351	RM5422	155.05
1352	RM1160	155.05
1353	RM3375	155.05
1354	S1_35063836	155.12
1355	S1_35080693	155.12
1356	S1_35080741	155.12
1357	S1_35084296	155.12
1358	S1_35084314	155.12
1359	S1_35099946	155.12
1360	S1_35130603	155.12
1361	RM6083	155.2
1362	RM7246	155.2
1363	RM1361	155.2
1364	RM8062	155.2
1365	RM7600	155.2
1366	S1_35153907	155.39
1367	S1_35169676	155.67
1368	S1_35179954	155.67
1369	S1_35192834	155.67
1370	S1_35237430	155.67
1371	S1_35245421	155.67
1372	S1_35252002	155.96
1373	S1_35322554	156.24
1374	S1_35323075	156.24
1375	S1_35382069	156.24
1376	S1_35382121	156.24
1377	S1_35408304	156.24
1378	S1_35414598	156.24
1379	S1_35458368	156.24
1380	S1_35473805	156.24
1381	S1_35480496	156.24
1382	S1_35494828	156.24
1383	S1_35496279	156.24
1384	S1_35498090	156.24
1385	S1_35504647	156.24
1386	S1_35517089	156.24
1387	S1_35553546	156.24
1388	S1_35558254	156.24
1389	S1_35722237	156.83
1390	RM6292	157.1
1391	RM6827	157.1
1392	S1_35777409	157.11
1393	S1_35781390	157.11
1394	S1_35782185	157.11
1395	id1024973	157.4
1396	RM3482	157.6
1397	RM3810	157.6
1398	RM3523	157.6
1399	1261519	157.6
1400	S1_35827138	157.71
1401	S1_35827682	157.71
1402	S1_35834683	158.01
1403	S1_35864784	158.01
1404	S1_35881188	158.29
1405	S1_35890389	158.29
1406	S1_35891235	158.29
1407	S1_35901177	158.29
1408	S1_35924209	158.6
1409	S1_35953329	158.6
1410	S1_35958903	158.6
1411	S1_35964419	158.6
1412	S1_35966545	158.6
1413	S1_36004963	158.88
1414	S1_36015503	158.88
1415	S1_36027664	158.88
1416	S1_36057888	158.88
1417	S1_36085634	158.88
1418	S1_36103369	158.88
1419	S1_36132263	158.88
1420	S1_36158467	158.88
1421	RM3468	159
1422	RM8236	159
1423	RM104	159
1424	S1_36189206	159.16
1425	S1_36212831	159.16
1426	S1_36216769	159.16
1427	S1_36216805	159.16
1428	id1025292	159.2
1429	S1_36230463	159.48
1430	RM1387	159.6
1431	RM3520	159.6
1432	S1_36249652	160.39
1433	S1_36249724	160.39
1434	S1_36249970	160.39
1435	S1_36250413	160.39
1436	S1_36252166	160.39
1437	S1_36267582	160.39
1438	S1_36268015	160.39
1439	S1_36270443	160.39
1440	S1_36270460	160.39
1441	S1_36274627	160.39
1442	S1_36343054	160.39
1443	S1_36388946	160.69
1444	S1_36461341	160.97
1445	S1_36466859	160.97
1446	S1_36492197	161.28
1447	S1_36496101	161.28
1448	S1_36528527	161.28
1449	RM529	161.5
1450	RM414	161.5
1451	S1_36528971	161.56
1452	S1_36536164	161.56
1453	S1_36536217	161.56
1454	S1_36654194	161.56
1455	S1_36696208	161.56
1456	S1_36698646	161.56
1457	S1_36758089	161.56
1458	S1_36790607	161.56
1459	S1_36791517	161.56
1460	1286531	161.7
1461	S1_36831051	161.87
1462	S1_36831096	162.16
1463	S1_36866348	162.16
1464	S1_36933678	162.16
1465	S1_36944384	162.16
1466	S1_36947873	162.16
1467	S1_37021730	162.44
1468	S1_37068935	163.02
1469	S1_37089296	163.02
1470	S1_37173300	163.63
1471	S1_37252112	163.63
1472	S1_37273148	163.63
1473	S1_37273187	163.63
1474	S1_37309987	163.63
1475	S1_37310074	163.63
1476	S1_37330009	163.63
1477	S1_37376121	163.63
1478	S1_37376312	163.63
1479	RM5410	163.8
1480	RM8099	163.8
1481	RM5362	163.8
1482	RM6198	163.8
1483	RM8100	163.8
1484	RM5794	163.8
1485	RM5310	164.1
1486	RM5536	164.1
1487	1305247	164.1
1488	id1026236	164.2
1489	S1_37789313	164.56
1490	id1026534	164.7
1491	S1_37789391	164.87
1492	S1_37792531	164.87
1493	S1_37802120	165.15
1494	S1_37815986	165.15
1495	S1_37824179	165.15
1496	S1_37830635	165.15
1497	S1_37836689	165.15
1498	S1_37958733	166
1499	1319354	166.1
1500	1319461	166.1
1501	S1_38035395	166.59
1502	S1_38181791	166.89
1503	1323950	166.9
1504	id1026832	167.1
1505	S1_38286772	167.47
1506	1331935	167.9
1507	1344024	169.5
1508	1344376	169.6
1509	1345014	169.7
1510	1347413	169.9
1511	S1_38611845	170.15
1512	S1_38613195	170.15
1513	S1_38613250	170.15
1514	S1_38636497	170.15
1515	RM8048	170.4
1516	RM8049	170.4
1517	RM8050	170.4
1518	S1_38768787	172.87
1519	S1_38794029	172.87
1520	S1_39047133	173.47
1521	S1_39164498	174.68
1522	S1_39183995	174.68
1523	S1_39187225	174.68
1524	S1_39329234	176.17
1525	S1_39345225	176.17
1526	S1_39353674	176.17
1527	RM6407	176.3
1528	RM6141	176.3
1529	S1_39369805	176.46
1530	S1_39395779	176.46
1531	S1_39401213	176.46
1532	S1_39401220	176.46
1533	S1_39416538	176.46
1534	S1_39434676	176.75
1535	S1_39457516	177.31
1536	S1_39458293	178.18
1537	S1_39460361	178.76
1538	S1_39460436	178.76
1539	S1_39476805	178.76
1540	S1_39493287	178.76
1541	S1_39523815	178.76
1542	S1_39535297	178.76
1543	S1_39569609	179.05
1544	S1_39569622	179.05
1545	S1_39578656	179.34
1546	S1_39582517	179.65
1547	S1_39582577	179.65
1548	S1_39582956	179.65
1549	S1_39583002	179.65
1550	S1_39596713	179.94
1551	S1_39608514	179.94
1552	S1_39637701	179.94
1553	S1_39671437	179.94
1554	S1_39671900	179.94
1555	S1_39694925	180.25
1556	S1_39725447	180.25
1557	S1_39725849	180.56
1558	S1_39725861	180.56
1559	S1_39725863	180.56
1560	S1_39725864	180.56
1561	S1_39742111	180.56
1562	S1_39742218	180.56
1563	S1_39742267	180.56
1564	S1_39773239	180.56
1565	S1_39799820	180.56
1566	S1_39819626	180.56
1567	S1_39913497	181.42
1568	S1_39919986	181.42
1569	S1_39920044	181.42
1570	RM6831	181.8
1571	RM6840	181.8
1572	RM3362	181.8
1573	RM1067	181.8
1574	RM6321	181.8
1575	RM8135	181.8
1576	RM8136	181.8
1577	RM8137	181.8
1578	S1_40013502	181.99
1579	S1_40089754	183.11
1580	S1_40215261	183.67
1581	S1_40244866	183.95
1582	S1_40275005	184.22
1583	S1_40278001	184.22
1584	S1_40365849	184.79
1585	S1_40372283	184.79
1586	S1_40412316	185.36
1587	S1_40451840	185.66
1588	S1_40526762	185.66
1589	S1_40526938	185.66
1590	S1_40557831	186.26
1591	S1_40584495	186.26
1592	S1_40894634	190.13
1593	S1_40926794	190.13
1594	S1_40945564	190.13
1595	S1_41000011	190.13
1596	S1_41008334	190.44
1597	S1_41029848	190.44
1598	S1_41139415	190.99
1599	S1_41169968	190.99
1600	S1_41176753	191.29
1601	S1_41187172	191.29
1602	S1_41208372	191.29
1603	S1_41216725	191.29
1604	S1_41218115	191.29
1605	S1_41225105	191.58
1606	S1_41298835	191.86
1607	S1_41299557	191.86
1608	S1_41306109	191.86
1609	S1_41318979	191.86
1610	S1_41337391	191.86
1611	S1_41350968	191.86
1612	S1_41352307	191.86
1613	S1_41353333	191.86
1614	S1_41353426	191.86
1615	S1_41561811	192.14
1616	S1_41563134	192.14
1617	S1_41563161	192.14
1618	S1_41629577	192.14
1619	S1_41767801	192.43
1620	S1_41771754	192.43
1621	S1_41818521	192.43
1622	S1_41819622	192.43
1623	S1_41841593	192.43
1624	S1_41866313	192.43
1625	S1_41866406	192.43
1626	S1_41875070	192.43
1627	S1_41901298	192.43
1628	S1_41921141	192.72
1629	S1_41952758	192.72
1630	S1_41954746	192.72
1631	S1_41972583	192.72
1632	S1_41997670	192.72
1633	S1_42018224	192.72
1634	S1_42038139	193.02
1635	S1_42038466	193.02
1636	S1_42039229	193.02
1637	S1_42074817	193.31
1638	S1_42083347	193.31
1639	S1_42099409	193.59
1640	S1_42102409	193.59
1641	S1_42110528	193.59
1642	S1_42138516	194.17
1643	S1_42310908	196.9
1644	S1_42326848	196.9
1645	S1_42339557	196.9
1646	S1_42366741	196.9
1647	S1_42366766	196.9
1648	S1_42411849	197.18
1649	S1_42467072	197.46
1650	S1_42472831	197.46
1651	S1_42487526	197.46
1652	S1_42548685	197.46
1653	S1_42559690	197.46
1654	S1_42614953	197.46
1655	S1_42642946	197.46
1656	S1_42655200	197.46
1657	S1_42715991	197.46
1658	S1_42880262	197.74
1659	S1_43059794	199.53
1660	S1_43076278	199.82
1661	S1_43076279	199.82
1662	S1_43077843	199.82
1663	S1_43077904	199.82
1664	S1_43077969	199.82
1665	S1_43237333	199.82
chr=2
lg=2
1666	RM6800	0
1667	RM7622	0
1668	RM3340	0
1669	S2_50588	0
1670	S2_73342	0
1671	S2_73567	0
1672	S2_115012	0
1673	S2_164206	0
1674	S2_172960	0
1675	S2_204676	0.3
1676	S2_222775	0.3
1677	S2_222929	0.59
1678	S2_266000	0.59
1679	S2_491868	1.47
1680	S2_554478	1.47
1681	S2_554664	1.47
1682	S2_555870	1.47
1683	S2_646266	1.47
1684	S2_655440	1.75
1685	S2_727036	1.75
1686	S2_743922	1.75
1687	S2_778122	1.75
1688	S2_804849	1.75
1689	S2_839661	2.05
1690	S2_866600	2.05
1691	S2_884630	2.05
1692	S2_886624	2.05
1693	S2_989128	2.33
1694	RM7451	2.5
1695	S2_1004859	2.96
1696	S2_1049672	3.58
1697	S2_1075310	4.17
1698	S2_1103753	4.48
1699	RM2770	4.7
1700	S2_1103758	4.77
1701	1407860	6.6
1702	RM6225	7.9
1703	RM7033	7.9
1704	RM5764	7.9
1705	RM7562	8.6
1706	RM6077	8.9
1707	RM6151	8.9
1708	RM3264	8.9
1709	1422508	9.3
1710	S2_1653448	9.72
1711	RM5529	10.8
1712	RM236	10.8
1713	S2_2064517	11.26
1714	S2_2064718	11.26
1715	S2_2065084	11.26
1716	S2_2082768	11.26
1717	S2_2180734	11.26
1718	S2_2218261	11.26
1719	S2_2218304	11.26
1720	S2_2372437	11.26
1721	S2_2485001	11.55
1722	S2_2639073	11.55
1723	S2_2747069	11.86
1724	S2_2782205	12.46
1725	S2_2838357	12.75
1726	S2_2844111	12.75
1727	S2_2881463	13.04
1728	S2_2927554	13.34
1729	S2_2943132	13.34
1730	S2_2948359	13.34
1731	S2_2948406	13.34
1732	S2_2962071	13.64
1733	S2_2982164	13.64
1734	S2_2983806	13.64
1735	S2_2983906	13.64
1736	S2_3072644	13.64
1737	RM3495	13.8
1738	RM6616	13.8
1739	RM3096	13.8
1740	RM279	13.8
1741	S2_3072748	13.92
1742	S2_3094954	13.92
1743	S2_3099350	14.22
1744	S2_3126572	14.8
1745	S2_3197946	14.8
1746	S2_3207423	14.8
1747	RM5654	15
1748	RM3188	15
1749	RM5984	15
1750	S2_3207477	15.11
1751	S2_3207518	15.11
1752	S2_3207530	15.11
1753	1481229	15.3
1754	1461236	15.3
1755	S2_3207718	15.4
1756	S2_3207732	15.4
1757	S2_3207745	15.4
1758	S2_3207799	15.4
1759	S2_3249486	15.4
1760	S2_3255339	15.4
1761	S2_3255491	15.4
1762	S2_3263428	15.4
1763	S2_3279878	15.7
1764	1475262	17.3
1765	RM6067	17.6
1766	RM1075	17.6
1767	RM1285	17.6
1768	RM3703	17.9
1769	id2002363	17.9
1770	1486363	18.9
1771	id2002529	18.9
1772	1409783	19.2
1773	1490986	19.4
1774	1492736	19.7
1775	1498922	20.3
1776	1499974	20.8
1777	RM3865	21.2
1778	RM3732	21.2
1779	1503034	21.5
1780	id2002914	21.6
1781	1509113	22.2
1782	S2_3978527	22.89
1783	1517351	23.3
1784	1529216	24.7
1785	RM6230	25.5
1786	RM7082	25.5
1787	RM3294	25.5
1788	1543608	25.9
1789	RM1347	26.6
1790	1549487	26.6
1791	RM5664	26.9
1792	RM6895	26.9
1793	RM5780	26.9
1794	S2_4234638	27.27
1795	S2_4236153	27.27
1796	S2_4236181	27.27
1797	S2_4250626	27.27
1798	S2_4250666	27.27
1799	S2_4250745	27.27
1800	S2_4310292	27.55
1801	RM6378	28
1802	S2_4361007	28.15
1803	S2_4362237	28.15
1804	1565206	28.4
1805	S2_4408126	28.43
1806	id2003730	29.1
1807	S2_4559875	29.27
1808	S2_4721883	30.17
1809	S2_4816932	30.17
1810	RM6247	30.2
1811	S2_4868450	30.47
1812	S2_4889160	30.47
1813	S2_4908190	30.77
1814	S2_4908280	30.77
1815	RM7006	31.2
1816	RM6069	31.2
1817	RM5862	31.2
1818	RM7575	31.2
1819	RM6233	32.8
1820	RM5897	32.8
1821	RM6493	33.6
1822	RM7355	33.6
1823	RM174	33.6
1824	1617828	33.9
1825	S2_5116211	34.09
1826	S2_5194939	34.37
1827	S2_5194970	34.37
1828	S2_5204619	34.37
1829	S2_5231085	34.37
1830	S2_5251412	34.37
1831	S2_5254453	34.37
1832	S2_5259884	34.37
1833	id2004418	35.2
1834	1631567	35.4
1835	1634680	35.8
1836	S2_5297208	35.86
1837	S2_5320450	35.86
1838	S2_5346325	35.86
1839	S2_5346496	35.86
1840	S2_5357595	35.86
1841	S2_5410272	36.14
1842	S2_5442028	36.14
1843	RM2814	36.3
1844	RM3505	36.3
1845	RM2939	36.3
1846	RM5340	36.3
1847	RM3227	36.3
1848	RM2468	36.3
1849	RM322	36.3
1850	S2_5466966	36.44
1851	RM145	36.8
1852	S2_5507909	37
1853	S2_5555018	37.55
1854	S2_5555906	37.55
1855	S2_5566578	37.55
1856	S2_5566690	37.55
1857	S2_5566967	37.55
1858	S2_5593475	37.55
1859	S2_5643705	37.86
1860	1653063	38.2
1861	1661393	39.2
1862	S2_5737044	39.39
1863	S2_5741970	39.69
1864	S2_5746222	39.69
1865	S2_5776628	39.99
1866	S2_5797909	39.99
1867	S2_5800261	39.99
1868	S2_5800279	39.99
1869	S2_5848583	40.3
1870	S2_5848610	40.3
1871	S2_5852996	40.3
1872	S2_5869862	40.59
1873	S2_5913184	41.22
1874	S2_5913943	41.22
1875	S2_5964813	41.22
1876	S2_5965629	41.22
1877	S2_6025456	41.22
1878	S2_6065948	41.22
1879	S2_6089009	41.22
1880	S2_6089204	41.84
1881	RM5699	42.1
1882	RM6853	42.1
1883	RM6911	42.1
1884	S2_6110191	42.13
1885	S2_6114941	42.13
1886	S2_6197884	42.13
1887	S2_6205496	42.13
1888	S2_6208403	42.13
1889	S2_6217098	42.13
1890	S2_6220366	42.13
1891	S2_6246858	42.13
1892	S2_6261189	42.13
1893	S2_6386036	42.13
1894	1689518	42.2
1895	RM7288	42.4
1896	S2_6434484	42.41
1897	S2_6471286	42.71
1898	id2005033	42.9
1899	RM6639	43.4
1900	RM5356	43.4
1901	id2005152	43.5
1902	S2_6564868	44.22
1903	S2_6577367	44.22
1904	S2_6645556	44.22
1905	S2_6651629	44.22
1906	1713554	44.4
1907	S2_6748749	45.09
1908	S2_6785105	45.09
1909	S2_6834927	45.09
1910	S2_6918455	45.09
1911	S2_6963777	45.09
1912	S2_6983992	45.09
1913	S2_7017322	45.09
1914	S2_7098280	45.38
1915	S2_7187372	45.67
1916	S2_7187647	45.97
1917	1727846	46
1918	S2_7221617	46.26
1919	S2_7222328	46.26
1920	S2_7248492	46.26
1921	S2_7273551	46.26
1922	S2_7273842	46.56
1923	S2_7285529	46.56
1924	S2_7347571	46.56
1925	id2005453	46.8
1926	S2_7353117	46.86
1927	S2_7427931	46.86
1928	S2_7433279	46.86
1929	S2_7478506	47.15
1930	S2_7525530	47.15
1931	S2_7556118	47.43
1932	S2_7568742	47.43
1933	S2_7582434	47.43
1934	S2_7582448	47.43
1935	S2_7595343	47.43
1936	S2_7612891	47.43
1937	S2_7614318	47.43
1938	S2_7705905	47.43
1939	S2_7719663	47.43
1940	S2_7719708	47.43
1941	S2_7723444	47.74
1942	S2_7761352	47.74
1943	S2_7769844	47.74
1944	S2_7939496	48.05
1945	RM1358	48.1
1946	RM3501	48.1
1947	1741464	48.1
1948	S2_7939544	48.36
1949	S2_7949380	48.36
1950	S2_7988465	48.36
1951	S2_8018313	48.36
1952	S2_8076876	48.65
1953	S2_8093323	48.65
1954	S2_8093372	48.65
1955	S2_8093443	48.65
1956	S2_8093494	48.65
1957	S2_8093852	48.65
1958	S2_8096678	48.65
1959	S2_8115199	48.65
1960	S2_8135317	48.65
1961	S2_8178205	48.93
1962	S2_8197402	48.93
1963	S2_8235362	48.93
1964	S2_8262633	49.22
1965	S2_8299937	49.22
1966	S2_8363641	49.22
1967	S2_8398226	49.22
1968	S2_8405452	49.22
1969	S2_8455541	49.22
1970	S2_8517825	49.22
1971	S2_8518165	49.22
1972	S2_8531784	49.52
1973	S2_8536390	49.52
1974	S2_8583785	49.52
1975	S2_8583890	49.52
1976	S2_8584218	49.52
1977	S2_8591652	49.52
1978	S2_8591673	49.52
1979	S2_8730258	49.81
1980	RM1106	50.3
1981	RM3549	50.3
1982	RM5390	50.3
1983	RM5015	50.3
1984	RM290	50.3
1985	1758376	50.3
1986	RM1081	50.8
1987	RM1313	51.1
1988	RM1234	51.1
1989	RM424	51.1
1990	RM324	51.1
1991	S2_8927908	51.59
1992	S2_8936216	51.59
1993	S2_8940161	51.59
1994	S2_8951310	51.59
[truncated: 10,122 more rows]
