# Supplementary material for: Meta-Analysis of Quantitative Trait Loci Associated with Seedling-Stage Salt Tolerance in Rice (Oryza sativa L.)
Source: Plants (Basel). 2019 Jan 29;8(2):33. doi: 10.3390/plants8020033 (PMC6409918; doi:10.3390/plants8020033)
Supplement: Supplementary file 1 [file plants-08-00033-s001.zip › Table S2 Integrated consensus map.xlsx]

## Sheet: Integrated consensus map
Table S2. Integrated consensus map.
Chromosome	Markers	Absolute Distance (cM)
1	RM1321	0
1	RM3561	0
1	RM577	0
1	RM562	0
1	RM10287	0
1	RM11119	0
1	RM11542	0
1	RM10694	0
1	RM11008	0
1	RM473	0
1	RM476	0
1	RM462	0
1	RM11462	0
1	RM10115	0
1	RM428	0
1	RM11874	0
1	RM490	0
1	RM499	0
1	RM486	0
1	RM10483	0
1	RM312	0
1	RM11300	0
1	RM11757	0
1	RM10864	0
1	RM6464	0
1	RM10852	0
1	RM10825	0
1	RM6097	0
1	RM200	0
1	RM207	0
1	RM473a	0
1	S1_628091	0
1	RM1	0
1	RM9	0
1	RM220	0
1	RM23	0
1	RM14	0
1	RM84	0
1	RM10793	0
1	RM10772	0
1	RM243	0
1	RM240	0
1	RM246	0
1	RM10748	0
1	RM10745	0
1	RM10711	0
1	S1_749515	0.290841
1	S1_741575	0.290841
1	S1_729480	0.290841
1	S1_737438	0.290841
1	RM6672	0.300842
1	RM8047	0.300842
1	RM3252	0.300842
1	RM495	0.300842
1	RM6887	0.300842
1	S1_781559	0.581626
1	S1_781568	0.581626
1	S1_773888	0.581626
1	S1_809012	0.581626
1	S1_808764	0.581626
1	S1_860512	0.872467
1	S1_1007506	1.15325
1	S1_987720	1.15325
1	S1_1038727	1.7265
1	S1_1059696	2.01734
1	S1_1063106	2.01734
1	19846	2.81358
1	20215	2.91368
1	S1_1122806	3.50716
1	27980	3.7176
1	S1_1122844	3.78765
1	S1_1122865	4.07849
1	RM1282	4.21869
1	S1_1125964	4.35889
1	S1_1194199	4.97261
1	RM3148	5.62683
1	43902	5.62683
1	RM6340	5.62683
1	48214	6.12933
1	S1_1375634	6.28959
1	S1_1375655	6.28959
1	S1_1500132	7.16716
1	S1_1509728	7.16716
1	S1_1500036	7.16716
1	S1_1500023	7.16716
1	S1_1493087	7.16716
1	S1_1401021	7.16716
1	S1_1550887	7.76064
1	S1_1550548	7.76064
1	RM6515	8.44526
1	S1_1643566	8.62558
1	RM8069	8.74573
1	S1_1657432	8.91602
1	S1_1658371	8.91602
1	RM1331	9.54999
1	RM7536	9.54999
1	RM6236	9.54999
1	RM8068	9.54999
1	RM1141	9.54999
1	RM6470	9.54999
1	RM6045	9.54999
1	RM1247	9.54999
1	S1_1676850	9.86095
1	S1_1708228	10.7792
1	S1_1703264	10.7792
1	S1_1699098	10.7792
1	RM1320	10.9596
1	RM5423	10.9596
1	RM7278	10.9596
1	RM1254	10.9596
1	S1_1874423	11.6746
1	S1_1755167	11.6746
1	S1_1840024	11.6746
1	S1_1876452	11.6746
1	S1_1747144	11.6746
1	S1_1870949	11.6746
1	S1_1849925	11.6746
1	S1_1758770	11.6746
1	RM6324	11.7647
1	RM3740	12.5711
1	115511	13.7855
1	S1_2121772	14.177
1	S1_2112272	14.177
1	S1_2151095	14.177
1	S1_2112136	14.177
1	S1_2154820	14.177
1	S1_2121040	14.177
1	S1_2112087	14.177
1	117898	14.187
1	1d1002899	14.187
1	S1_2349219	15.4424
1	RM5336	16.2081
1	RM6873	16.2081
1	RM7383	16.2081
1	RM3652	16.509
1	S1_2585473	16.7094
1	S1_2478886	16.7094
1	S1_2664684	16.7094
1	S1_2578206	16.7094
1	S1_2609032	16.7094
1	S1_2389524	16.7094
1	S1_2619281	16.7094
1	S1_2502010	16.7094
1	S1_2664703	17.0003
1	S1_2717785	17.3012
1	S1_2755739	17.3012
1	139967	17.3112
1	142868	17.8137
1	S1_2814561	17.9439
1	S1_2815901	17.9439
1	S1_2848409	17.9439
1	S1_2815580	17.9439
1	S1_2840176	17.9439
1	S1_2830459	17.9439
1	S1_2848187	17.9439
1	S1_2803270	17.9439
1	S1_2840674	17.9439
1	S1_2818395	17.9439
1	S1_2848235	17.9439
1	S1_2818449	17.9439
1	S1_2818023	17.9439
1	144359	18.0139
1	S1_2899567	18.2444
1	S1_2867144	18.2444
1	S1_2885468	18.2444
1	S1_2899652	18.2444
1	S1_2885521	18.2444
1	S1_2899285	18.2444
1	S1_2888186	18.2444
1	S1_2955311	18.5453
1	147907	18.6154
1	153297	19.3203
1	153572	19.4204
1	S1_2955357	19.5105
1	S1_2972304	19.5105
1	S1_3381048	19.5105
1	S1_2958149	19.5105
1	S1_3125424	19.5105
1	S1_3005288	19.5105
1	S1_2961416	19.5105
1	S1_3415589	19.8114
1	S1_3415670	19.8114
1	RM8105	20.0218
1	RM3426	20.0218
1	S1_3435464	20.1019
1	RM5302	20.3224
1	159604	20.3224
1	RM5552	20.3224
1	RM6521	20.3224
1	S1_3479871	20.6836
1	S1_3509893	20.6836
1	S1_3536384	21.267
1	173198	22.1344
1	RM1167	22.738
1	RM6120	22.738
1	S1_3623764	23.0188
1	S1_3623035	23.0188
1	S1_3672250	23.3096
1	S1_3680685	23.5904
1	S1_3688293	23.5904
1	S1_3688266	23.5904
1	S1_3680733	23.5904
1	S1_3797769	23.8813
1	S1_3835241	23.8813
1	S1_3788022	23.8813
1	S1_3805795	23.8813
1	S1_3745249	23.8813
1	S1_3741958	23.8813
1	S1_3876464	23.8813
1	S1_3808725	23.8813
1	S1_3711638	23.8813
1	S1_3811559	23.8813
1	S1_3708821	23.8813
1	S1_3835925	23.8813
1	S1_3836269	23.8813
1	S1_3787279	23.8813
1	S1_3695146	23.8813
1	S1_3708932	23.8813
1	S1_3938466	24.1721
1	S1_3928973	24.1721
1	S1_3939680	24.1721
1	S1_3976012	24.4529
1	S1_3958933	24.4529
1	S1_3998846	24.4529
1	S1_3966385	24.4529
1	193627	24.6432
1	S1_4144034	25.0448
1	S1_4323693	25.0448
1	S1_4175553	25.0448
1	S1_4180523	25.0448
1	S1_4264399	25.0448
1	S1_4175503	25.0448
1	S1_4254284	25.0448
1	S1_4082023	25.0448
1	S1_4127724	25.0448
1	S1_4307334	25.0448
1	S1_4170954	25.0448
1	S1_4125427	25.0448
1	S1_4263758	25.0448
1	S1_4127643	25.0448
1	S1_4181078	25.0448
1	S1_4063952	25.0448
1	S1_4401756	25.3256
1	S1_4416088	25.3256
1	RM7241	25.5461
1	RM8145	25.5461
1	RM8146	25.5461
1	RM6451	25.5461
1	RM3453	25.5461
1	RM283	25.5461
1	S1_4489521	25.9679
1	¡d1005103	26.2487
1	S1_4494409	26.2887
1	S1_4494434	26.2887
1	S1_4494386	26.2887
1	S1_4585961	26.9125
1	RM3530	26.9525
1	RM3174	26.9525
1	RM3604	26.9525
1	RM3233	26.9525
1	RM3425	26.9525
1	S1_4611876	27.2333
1	S1_4632666	27.2333
1	214137	27.4538
1	S1_4751401	27.8151
1	S1_4755473	27.8151
1	S1_4732163	27.8151
1	S1_4831931	28.3883
1	RM151	28.5586
1	222467	28.5586
1	RM1118	28.5586
1	id1005495	28.759
1	223608	28.759
1	RM6277	29.0599
1	RM8081	29.0599
1	RM8082	29.0599
1	RM7466	29.0599
1	RM6289	29.8663
1	RM272	29.8663
1	RM7086	30.6727
1	RM1360	30.6727
1	RM5443	30.6727
1	RM8110	30.6727
1	RM3746	30.6727
1	RM1195	30.6727
1	RM3873	30.6727
1	RM6186	30.6727
1	S1_4979229	30.8631
1	S1_4980060	30.8631
1	RM8111	30.9732
1	S1_5016856	31.1636
1	S1_5016805	31.1636
1	S1_5012280	31.1636
1	S1_5017220	31.1636
1	S1_5038652	31.4645
1	S1_5017453	31.4645
1	S1_5050840	32.0681
1	S1_5121565	32.9456
1	S1_5104320	32.9456
1	S1_5100459	32.9456
1	S1_5099955	32.9456
1	S1_5121056	32.9456
1	255201	33.1862
1	S1_5216035	33.2463
1	S1_5250768	33.2463
1	S1_5171228	33.2463
1	S1_5149460	33.2463
1	S1_5244677	33.2463
1	S1_5302109	33.5371
1	S1_5335245	33.5371
1	S1_5262583	33.5371
1	S1_5353396	33.5371
1	S1_5344016	33.5371
1	S1_5498898	34.4248
1	S1_5501756	34.7157
1	id1006604	35.198
1	275011	36.4124
1	275443	36.5125
1	275952	36.5125
1	279787	37.1161
1	RM5359	37.1161
1	RM1201	37.1161
1	S1_5792183	37.6085
1	S1_5792315	37.6085
1	S1_5792338	37.6085
1	S1_5838058	37.6085
1	S1_5838082	37.6085
1	RM6651	37.6185
1	RM8098	37.6185
1	RM8078	37.6185
1	RM8077	37.6185
1	RM6784	37.6185
1	RM5989	37.6185
1	RM1220	37.6185
1	RM6167	37.6185
1	S1_5944962	37.8993
1	S1_5862910	37.8993
1	S1_5839662	37.8993
1	S1_5969153	37.8993
1	S1_5892170	37.8993
1	S1_5845276	37.8993
1	S1_5863007	37.8993
1	288377	38.321
1	S1_6113108	38.7832
1	S1_6041413	38.7832
1	RM5735	39.0237
1	RM3598	39.0237
1	RM5800	39.0237
1	RM6769	39.0237
1	RM3234	39.0237
1	RM3235	39.0237
1	RM8142	39.0237
1	RM8143	39.0237
1	RM259	39.0237
1	S1_6146640	39.0838
1	S1_6188297	39.3947
1	S1_6535337	40.6296
1	S1_6495567	40.6296
1	S1_6333407	40.6296
1	S1_6525868	40.6296
1	S1_6343254	40.6296
1	S1_6330487	40.6296
1	S1_6567126	40.6296
1	S1_6494998	40.6296
1	S1_6494546	40.6296
1	S1_6567057	40.6296
1	S1_6471731	40.6296
1	S1_6593442	40.9305
1	S1_6593330	40.9305
1	S1_6602276	41.2113
1	311989	41.5424
1	S1_6630369	42.1055
1	S1_6641102	42.1055
1	RM6685	42.6484
1	RM3359	42.6484
1	S1_6717596	43.3331
1	S1_6714842	43.3331
1	S1_6733708	43.3331
1	S1_6708268	43.3331
1	S1_6769618	43.3331
1	S1_6733687	43.3331
1	S1_6765404	43.3331
1	S1_6712928	43.3331
1	RM583	43.4532
1	RM6630	43.4532
1	id1007778	43.4532
1	327392	43.5533
1	RM8103	43.6033
1	RM8140	43.6033
1	S1_6798445	43.6333
1	RM3506	43.7535
1	RM579	43.7535
1	RM578	43.7535
1	RM8147	43.7535
1	RM8141	43.7535
1	RM8148	43.7535
1	328663	43.8536
1	S1_6820108	43.9336
1	S1_6820801	43.9336
1	S1_6808624	43.9336
1	S1_6824646	44.2245
1	S1_6889960	45.1224
1	S1_6872500	45.1224
1	S1_6958036	45.4233
1	S1_6914036	45.4233
1	RM5346	45.6639
1	RM8093	45.6639
1	RM8091	45.6639
1	RM1151	45.6639
1	S1_6991867	45.7039
1	S1_7023345	46.0048
1	S1_7009517	46.0048
1	S1_7076440	46.3057
1	RM8083	46.5664
1	353599	46.5664
1	RM8222	46.5664
1	S1_7093663	46.8874
1	357493	46.9675
1	359630	47.1679
1	S1_7182974	47.1679
1	S1_7224154	47.7512
1	S1_7245810	48.0521
1	S1_7245746	48.0521
1	S1_7259818	48.0521
1	S1_7296378	48.353
1	S1_7309189	48.353
1	S1_7296346	48.353
1	S1_7437743	48.9263
1	S1_7403699	48.9263
1	RM582	49.2775
1	RM581	49.2775
1	RM6613	49.2775
1	RM8123	49.2775
1	RM6466	49.2775
1	RM8268	49.2775
1	S1_7520107	49.498
1	S1_7497023	49.498
1	RM1032	49.578
1	RM8133	49.8789
1	RM8131	49.8789
1	RM8132	49.8789
1	RM600	49.8789
1	S1_7520182	50.1095
1	S1_7569628	50.7232
1	RM580	51.0845
1	RM6642	51.0845
1	RM8067	51.0845
1	RM8063	51.0845
1	RM8065	51.0845
1	RM8066	51.0845
1	RM8070	51.0845
1	RM6039	51.0845
1	RM292	51.0845
1	RM6190	51.0845
1	395936	51.1846
1	S1_7588929	51.2947
1	S1_7604334	51.2947
1	S1_7702003	51.5956
1	402673	51.8865
1	S1_7725080	52.1572
1	RM8052	52.3877
1	RM8053	52.3877
1	RM5644	52.3877
1	S1_7743878	52.4578
1	RM572	52.6883
1	RM8051	52.6883
1	RM8045	52.6883
1	RM8046	52.9892
1	S1_7775211	53.0492
1	S1_7776790	53.0492
1	S1_7778029	53.0492
1	RM3627	54.6129
1	441578	55.6229
1	RM1287	58.5013
1	id1009664	59.4094
1	491345	60.1143
1	496750	60.7179
1	RM8094	61.0188
1	RM8095	61.0188
1	RM3412	62.9549
1	S1_8656025	63.1955
1	S1_8956444	64.4303
1	S1_8996676	64.4303
1	S1_8918873	64.4303
1	S1_8986447	64.4303
1	S1_8901503	64.4303
1	S1_8924173	64.4303
1	S1_9053623	64.7312
1	S1_9065879	64.7312
1	S1_9077808	64.7312
1	S1_9166384	64.7312
1	S1_9043945	64.7312
1	S1_9317733	65.0523
1	S1_9340031	65.3632
1	RM493	65.3732
1	537515	65.5736
1	S1_9396519	65.6637
1	S1_9402495	65.6637
1	S1_9350176	65.6637
1	S1_9515052	65.6637
1	S1_9382998	65.6637
1	RM140	65.8742
1	S1_9627822	65.9442
1	S1_9627858	65.9442
1	S1_9644987	65.9442
1	S1_9943477	66.235
1	S1_9788316	66.235
1	S1_9795573	66.235
1	S1_9737297	66.235
1	S1_9770396	66.235
1	S1_9873689	66.235
1	S1_10026930	66.5158
1	S1_10080376	66.5158
1	S1_9973198	66.5158
1	S1_10005024	66.5158
1	S1_10028905	66.5158
1	S1_10146639	66.8067
1	S1_10145704	66.8067
1	S1_10154770	66.8067
1	S1_10219590	67.0975
1	S1_10299032	67.3984
1	RM8115	68.083
1	S1_10523447	68.626
1	S1_10471259	68.626
1	S1_10478509	68.626
1	S1_10565097	68.626
1	S1_10497101	68.626
1	S1_10551873	68.626
1	S1_10651348	68.9067
1	S1_10666308	68.9067
1	S1_10701666	68.9067
1	S1_10661273	68.9067
1	S1_10601251	68.9067
1	S1_10641287	68.9067
1	S1_10597193	68.9067
1	S1_10666230	68.9067
1	S1_10628458	68.9067
1	S1_10822264	69.5103
1	S1_10830037	69.8112
1	S1_10831601	69.8112
1	S1_10828488	69.8112
1	S1_10949748	70.1121
1	S1_10922639	70.1121
1	S1_10946169	70.1121
1	S1_10906898	70.1121
1	S1_10906880	70.1121
1	S1_10914433	70.1121
1	S1_11054774	70.1121
1	S1_10935218	70.1121
1	S1_11078453	70.403
1	S1_11316555	70.403
1	S1_11086521	70.403
1	S1_11071767	70.403
1	S1_11071701	70.403
1	S1_11112365	70.403
1	S1_11155823	70.403
1	S1_11155822	70.403
1	S1_11171075	70.403
1	S1_11245065	70.403
1	S1_11175336	70.403
1	S1_11220396	70.403
1	S1_11063579	70.403
1	S1_11410130	70.6938
1	S1_11378763	70.6938
1	S1_11350438	70.6938
1	S1_11356196	70.6938
1	S1_11356137	70.6938
1	S1_11469261	70.6938
1	S1_11502214	70.9947
1	S1_11502301	71.3057
1	S1_11523233	71.3057
1	S1_11529325	71.3057
1	597011	71.3958
1	S1_11584985	71.9387
1	S1_11584932	71.9387
1	S1_11581799	71.9387
1	S1_11601232	72.2396
1	S1_11624734	72.2396
1	S1_11596305	72.2396
1	605969	72.5003
1	S1_11664020	72.5303
1	S1_11672630	72.5303
1	S1_11704526	72.5303
1	610524	73.1035
1	S1_11799019	73.1335
1	S1_11774656	73.1335
1	S1_11853073	73.1335
1	S1_11799126	73.1335
1	S1_11797866	73.1335
1	S1_11799698	73.1335
1	S1_11799219	73.1335
1	S1_11771719	73.1335
1	S1_11883103	73.1335
1	S1_11799259	73.1335
1	S1_11899014	73.1335
1	S1_11799765	73.1335
1	611682	73.3038
1	S1_11976777	73.434
1	S1_12083713	73.434
1	S1_11910474	73.434
1	S1_12095477	73.434
1	S1_12091922	73.434
1	S1_12089369	73.434
1	S1_11905394	73.434
1	RM7075	73.6043
1	RM595	73.6043
1	RM594	73.6043
1	RM449	73.6043
1	S1_12183884	73.7244
1	S1_12290800	73.7244
1	S1_12154327	73.7244
1	S1_12159683	73.7244
1	RM6681	73.9047
1	RM5385	73.9047
1	RM8079	73.9047
1	RM466	73.9047
1	RM6740	73.9047
1	RM329	73.9047
1	RM5964	74.055
1	S1_12394007	74.2855
1	621464	74.506
1	S1_12414827	74.586
1	S1_12503283	74.586
1	S1_12426650	74.586
1	S1_12414777	74.586
1	S1_12556842	74.8668
1	S1_12581729	74.8668
1	S1_12556762	74.8668
1	S1_12556793	74.8668
1	S1_12583448	74.8668
1	S1_12702701	75.7749
1	S1_12685974	75.7749
1	S1_12737403	75.7749
1	S1_12807749	76.0758
1	S1_12809419	76.0758
1	637445	76.3164
1	638992	76.5168
1	S1_12854309	76.667
1	S1_12854311	76.9579
1	S1_12870837	77.2588
1	S1_12910555	77.2588
1	S1_12910576	77.2588
1	S1_12896407	77.2588
1	S1_13273085	77.5496
1	S1_13140455	77.5496
1	id1011561	77.7199
1	S1_13366825	77.83
1	S1_13474337	77.83
1	S1_13366968	77.83
1	S1_13508662	78.1209
1	S1_13581278	78.684
1	S1_13584597	78.684
1	S1_13584528	78.684
1	S1_13572569	78.684
1	S1_13798347	78.684
1	S1_13580968	78.684
1	S1_13580992	78.684
1	S1_13798332	78.684
1	S1_13896167	78.9648
1	S1_13914316	78.9648
1	S1_13914607	78.9648
1	S1_13980408	79.2858
1	S1_13979564	79.2858
1	S1_13973025	79.2858
1	S1_13985571	79.5867
1	S1_14116030	79.8876
1	S1_14116022	79.8876
1	668696	80.1282
1	S1_14326239	80.1682
1	S1_14326279	80.1682
1	S1_14296217	80.1682
1	S1_14438575	80.1682
1	S1_14440058	80.1682
1	S1_14383471	80.1682
1	S1_14295554	80.1682
1	S1_14295568	80.1682
1	S1_14299855	80.1682
1	S1_14475037	80.7718
1	S1_14481157	80.7718
1	S1_14486785	81.0526
1	S1_14510179	81.3334
1	S1_14882233	81.6242
1	S1_14823999	81.6242
1	S1_15886864	81.6242
1	S1_15440503	81.6242
1	S1_15807705	81.6242
1	S1_16071088	81.6242
1	S1_15959058	81.6242
1	S1_15583114	81.6242
1	S1_15583101	81.6242
1	S1_15886476	81.6242
1	S1_16066921	81.6242
1	S1_14792151	81.6242
1	S1_15535198	81.6242
1	S1_14732827	81.6242
1	S1_15193417	81.6242
1	S1_14750182	81.6242
1	S1_14901253	81.6242
1	S1_15716633	81.6242
1	S1_16003186	81.6242
1	S1_16038260	81.6242
1	S1_14834053	81.6242
1	S1_14626237	81.6242
1	S1_15347929	81.6242
1	682362	81.8346
1	S1_16480090	81.9247
1	S1_16149369	81.9247
1	S1_16489786	81.9247
1	S1_16479540	81.9247
1	S1_16479574	81.9247
1	S1_16520703	81.9247
1	S1_16493005	81.9247
1	S1_16415203	81.9247
1	684468	82.1352
1	S1_16743336	82.2252
1	S1_17413556	82.2252
1	S1_16538618	82.2252
1	S1_17160466	82.2252
1	S1_17299464	82.2252
1	S1_17355160	82.2252
1	S1_16540392	82.2252
1	S1_17545743	82.506
1	S1_17682192	82.506
1	S1_17512123	82.506
1	S1_17482197	82.506
1	S1_17482210	82.506
1	S1_17482612	82.506
1	S1_17482302	82.506
1	S1_17545937	82.506
1	S1_17544727	82.506
1	S1_17860771	82.7969
1	S1_17937991	82.7969
1	S1_17887977	82.7969
1	S1_17887946	82.7969
1	S1_18069374	83.0877
1	693369	83.3383
1	S1_18089486	83.3683
1	S1_18113719	83.3683
1	S1_18095164	83.3683
1	S1_18205582	83.6592
1	S1_18392367	83.95
1	S1_18263214	83.95
1	S1_18459497	83.95
1	S1_18370909	83.95
1	S1_18455721	83.95
1	S1_18464549	83.95
1	S1_18326662	83.95
1	S1_18284709	83.95
1	S1_18530428	84.2409
1	S1_18653198	84.2409
1	S1_18623076	84.2409
1	703931	84.4413
1	SNP-1_21010031	84.5414
1	S1_18771994	84.5514
1	S1_18839100	84.5514
1	S1_18710878	84.5514
1	S1_18721045	84.5514
1	S1_19004525	84.8422
1	S1_18994098	84.8422
1	S1_19405589	85.1532
1	S1_19090133	85.1532
1	S1_19029178	85.1532
1	S1_19285395	85.1532
1	S1_19340785	85.1532
1	S1_19247442	85.1532
1	S1_19360053	85.1532
1	S1_19134759	85.1532
1	S1_19518640	85.4541
1	S1_19549832	86.0577
1	S1_19693703	86.0577
1	S1_19910531	86.0577
1	S1_19980169	86.3586
1	RM5638	86.5489
1	S1_20242882	87.2133
1	RM8090	87.6552
1	733013	88.5633
1	734129	88.6634
1	745362	89.8778
1	id1012746	90.4814
1	753735	90.5815
1	id1012784	90.6816
1	75725s	90.9825
1	756842	90.9825
1	760644	91.3841
1	RM6880	91.4842
1	774607	92.9038
1	779469	93.5074
1	RM5853	95.133
1	S1_21276489	95.5447
1	S1_21352851	95.8255
1	S1_21415453	96.1163
1	RM6716	96.3368
1	RM8144	96.3368
1	RM7056	96.3368
1	S1_21441147	96.4169
1	S1_21677145	96.4169
1	S1_21677144	96.4169
1	S1_21626317	96.4169
1	S1_21626281	96.4169
1	RM6334	96.7379
1	S1_21693084	97.0187
1	S1_21687105	97.0187
1	S1_21692903	97.0187
1	S1_21707357	97.6223
1	S1_21733437	97.9131
1	S1_21737002	97.9131
1	S1_21743654	98.204
1	S1_21759898	98.7873
1	S1_21759947	98.7873
1	S1_21760129	98.7873
1	S1_21887517	99.0882
1	RM5	99.1483
1	¡d1014853	100.158
1	844374	100.158
1	id1014841	100.158
1	RM2318	101.066
1	RM2772	101.066
1	RM3366	101.066
1	S1_22441431	101.985
1	S1_22389276	101.985
1	S1_22488221	102.275
1	S1_22532437	102.275
1	S1_22532429	102.275
1	S1_22499467	102.275
1	S1_22495172	102.275
1	RM5919	102.476
1	S1_22641442	102.566
1	S1_22652906	102.566
1	S1_22666852	102.566
1	S1_22666589	102.566
1	S1_22617556	102.566
1	S1_22677418	102.877
1	S1_22691897	102.877
1	S1_22677528	102.877
1	S1_22687290	102.877
1	S1_22745781	102.877
1	RM3642	102.977
1	RM488	102.977
1	S1_22919423	103.157
1	S1_22808768	103.157
1	S1_22775433	103.157
1	S1_22796323	103.157
1	S1_22826112	103.157
1	S1_22982398	103.438
1	S1_22992621	103.438
1	S1_22982005	103.438
1	S1_22929861	103.438
1	S1_23117562	104.011
1	S1_23146973	104.011
1	S1_23081721	104.011
1	RM1349	104.081
1	RM8130	104.081
1	RM8129	104.081
1	S1_23337320	104.574
1	S1_23172162	104.574
1	S1_23282101	104.574
1	S1_23171730	104.574
1	S1_23323790	104.574
1	S1_23172050	104.574
1	S1_23339010	104.865
1	S1_23339173	104.865
1	S1_23338972	104.865
1	S1_23412305	105.156
1	S1_23470922	105.156
1	S1_23443747	105.156
1	S1_23377403	105.156
1	S1_23439643	105.156
1	S1_23405823	105.156
1	S1_23403043	105.156
1	id1015390	105.386
1	S1_23532709	105.426
1	S1_23551929	106.009
1	S1_23551887	106.009
1	S1_23581491	106.32
1	S1_23626536	106.621
1	S1_23624112	106.621
1	S1_23642506	106.621
1	S1_23735612	107.245
1	S1_23803692	107.546
1	S1_23780579	107.546
1	S1_23871904	107.847
1	S1_23861766	107.847
1	S1_23861768	107.847
1	S1_23857159	107.847
1	S1_23914247	107.847
1	S1_23813823	107.847
1	S1_23851736	107.847
1	S1_23882000	107.847
1	S1_23833162	107.847
1	S1_23830092	107.847
1	S1_24026845	108.138
1	S1_24026841	108.138
1	S1_24026888	108.138
1	S1_24018338	108.138
1	S1_24016168	108.138
1	S1_24018801	108.138
1	RM3475	108.298
1	S1_24076158	108.438
1	S1_24093685	108.438
1	S1_24082481	108.438
1	S1_24084852	108.438
1	S1_24084796	108.438
1	S1_24334623	109.673
1	S1_24299593	109.673
1	S1_24350409	109.974
1	S1_24352864	110.285
1	S1_24352061	110.285
1	S1_24352114	110.285
1	S1_24380183	110.586
1	S1_24409809	110.887
1	S1_24452233	110.887
1	S1_24440283	110.887
1	S1_24452373	110.887
1	RM7202	110.917
1	RM7318	110.917
1	S1_24486950	111.5
1	S1_24487583	111.5
1	S1_24470782	111.5
1	S1_24595113	111.791
1	S1_24575968	111.791
1	S1_24614247	112.062
1	S1_24628876	112.062
1	S1_24614322	112.062
1	S1_24615394	112.062
1	S1_24629086	112.342
1	S1_24713129	112.623
1	S1_24713522	112.623
1	S1_24713505	112.623
1	S1_24757984	112.623
1	S1_24735276	112.623
1	S1_24718661	112.623
1	S1_24741849	112.623
1	S1_24780749	112.904
1	S1_24785484	112.904
1	S1_24785862	112.904
1	RM5461	113.427
1	RM3143	113.728
1	RM8128	114.029
1	S1_24947172	114.38
1	id1016674	114.63
1	RM3240	114.831
1	RM3241	114.831
1	RM7341	114.831
1	RM3440	114.831
1	RM7414	114.831
1	S1_24948198	114.941
1	S1_24952301	114.941
1	S1_24990114	115.232
1	S1_25011639	115.513
1	id1016971	115.633
1	S1_25057852	115.813
1	959351	116.034
1	S1_25070832	116.124
1	S1_25128503	116.717
1	S1_25234555	117.008
1	S1_25248004	117.008
1	S1_25140853	117.008
1	RM7566	117.238
1	RM5497	117.238
1	RM1232	117.238
1	RM7419	117.238
1	S1_25275937	117.59
1	S1_25669323	117.881
1	S1_25441350	117.881
1	S1_25499444	117.881
1	S1_25302501	117.881
1	S1_25440229	117.881
1	S1_25593034	117.881
1	RM443	121.353
1	RM5084	121.353
1	S1_26312441	121.443
1	S1_26416985	121.744
1	S1_26421289	121.744
1	S1_26449563	122.025
1	S1_26454238	122.025
1	S1_26454221	122.025
1	S1_26449260	122.025
1	S1_26454308	122.025
1	S1_26447134	122.025
1	RM3336	122.457
1	RM1297	122.457
1	RM3817	122.959
1	RM1244	122.959
1	RM3494	122.959
1	RM8126	123.462
1	RM8127	123.462
1	RM5931	123.462
1	RM1117	123.462
1	S1_26688670	123.522
1	S1_26718633	123.522
1	S1_26769954	123.813
1	S1_26827007	123.813
1	S1_26834740	123.813
1	S1_26819528	123.813
1	RM3547	124.063
1	RM7514	124.063
1	RM403	124.063
1	RM5486	124.063
1	RM6405	124.063
1	RM1231	124.063
1	S1_26835583	124.093
1	RM3615	124.364
1	RM3614	124.364
1	RM6702	124.364
1	RM5954	124.364
1	RM7371	124.364
1	S1_27047854	124.645
1	S1_26895456	124.645
1	S1_27019050	124.645
1	S1_27059196	124.645
1	S1_27047124	124.645
1	S1_27021057	124.645
1	S1_26968844	124.645
1	S1_27060340	124.946
1	S1_27083902	125.539
1	S1_27155770	125.539
1	S1_27113699	125.539
1	S1_27113663	125.539
1	S1_27092302	125.539
1	RM1061	125.67
1	RM1152	125.67
1	S1_27197221	125.84
1	S1_27240933	126.131
1	S1_27236443	126.131
1	S1_27257212	126.131
1	S1_27253983	126.131
1	S1_27246438	126.131
1	S1_27292319	126.131
1	S1_27322114	126.131
1	S1_27220958	126.131
1	S1_27515756	126.401
1	S1_27562557	126.401
1	S1_27562570	126.401
1	S1_27515792	126.401
1	S1_27496213	126.401
1	S1_27474455	126.401
1	S1_27515615	126.401
1	S1_27588496	126.682
1	S1_27571503	126.682
1	S1_27571524	126.682
1	S1_27625835	127.296
1	S1_27691180	127.296
1	RM128	127.376
1	RM1095	127.376
1	RM8139	127.376
1	RM6092	127.376
1	S1_27716647	127.586
1	S1_27733887	127.586
1	S1_27733811	127.586
1	S1_27841959	127.887
1	S1_27768761	127.887
1	S1_27768736	127.887
1	S1_27870836	127.887
1	S1_27745983	127.887
1	S1_27931304	127.887
1	S1_27840850	127.887
1	S1_27767204	127.887
1	S1_27755192	127.887
1	S1_27755610	127.887
1	S1_28059309	128.168
1	RM7643	128.178
1	RM1183	128.178
1	S1_28086380	128.469
1	S1_28091537	128.77
1	S1_28101401	129.071
1	RM3411	129.583
1	RM8096	129.884
1	RM8097	129.884
1	RM1268	129.884
1	RM5914	130.185
1	RM6581	130.185
1	S1_28157998	130.86
1	RM6666	130.99
1	RM7650	130.99
1	RM3324	130.99
1	S1_28247178	131.725
1	S1_28383168	132.026
1	S1_28429493	132.026
1	S1_28383640	132.026
1	S1_28355340	132.026
1	S1_28343055	132.026
1	S1_28524745	132.307
1	S1_28488187	132.307
1	S1_28539176	132.598
1	S1_28572121	132.598
1	S1_28539147	132.598
1	S1_28526669	132.598
1	S1_28536019	132.598
1	S1_28535874	132.598
1	S1_28535873	132.598
1	S1_28539208	132.598
1	S1_28545092	132.598
1	S1_28674613	132.878
1	S1_28881813	132.878
1	S1_28625644	132.878
1	S1_28629217	132.878
1	S1_28615061	132.878
1	S1_28824044	132.878
1	S1_28833655	132.878
1	S1_28833621	132.878
1	S1_28727314	132.878
1	S1_28632176	132.878
1	S1_28615272	132.878
1	S1_28626425	132.878
1	S1_28693270	132.878
1	S1_28637146	132.878
1	RM3632	132.898
1	RM3709	132.898
1	RM1216	132.898
1	RM297	132.898
1	RM6569	132.898
1	S1_28947942	133.179
1	S1_28952689	133.48
1	S1_28970837	133.48
1	S1_28991326	133.48
1	S1_28991277	133.48
1	1086147	133.5
1	RM6648	133.7
1	S1_29127258	133.771
1	S1_29066860	133.771
1	S1_29124304	133.771
1	S1_29205259	134.071
1	S1_29223416	134.071
1	S1_29138375	134.071
1	S1_29223354	134.071
1	S1_29188984	134.071
1	S1_29189273	134.071
1	S1_29262844	134.071
1	S1_29298386	134.382
1	S1_29400894	134.683
1	S1_29475822	135.267
1	S1_29532660	135.267
1	S1_29498138	135.267
1	S1_29469728	135.267
1	RM6387	135.608
1	S1_29561423	135.828
1	S1_29559841	135.828
1	S1_29553582	135.828
1	S1_29568978	136.129
1	S1_29569037	136.45
1	1108154	136.51
1	RM3285	136.711
1	RM302	136.711
1	RM212	136.711
1	S1_29600661	136.761
1	S1_29578953	136.761
1	S1_29578940	136.761
1	S1_29655234	136.761
1	S1_29613432	136.761
1	S1_29584824	136.761
1	RM8002	137.011
1	RM8124	137.011
1	S1_29722949	137.051
1	S1_29911184	137.342
1	S1_29957379	137.342
1	S1_29928648	137.342
1	S1_29887181	137.342
1	S1_29939454	137.342
1	S1_29935443	137.342
1	S1_29981133	137.653
1	RM1003	137.663
1	1117341	137.713
1	RM226	137.813
1	S1_29999688	137.963
1	RM8061	138.114
1	RM7180	138.114
1	S1_30074818	138.254
1	S1_30025718	138.254
1	S1_30058874	138.254
1	S1_30009473	138.254
1	S1_30055721	138.254
1	1123262	138.314
1	S1_30124433	138.857
1	S1_30172947	138.857
1	S1_30131540	138.857
1	S1_30131577	138.857
1	RM6950	138.917
1	S1_30293532	139.137
1	S1_30277081	139.137
1	S1_30201294	139.137
1	S1_30305853	139.137
1	S1_30236472	139.137
1	S1_30319060	139.418
1	S1_30324633	139.418
1	S1_30360637	139.418
1	S1_30413129	139.719
1	S1_30393202	139.719
1	S1_30408738	139.719
1	S1_30730796	139.99
1	S1_30480712	139.99
1	S1_30748648	139.99
1	S1_30676420	139.99
1	S1_30575346	139.99
1	S1_30658261	139.99
1	S1_30658263	139.99
1	S1_30752628	139.99
1	S1_30819364	139.99
1	S1_30862865	139.99
1	S1_30676519	139.99
1	S1_30690413	139.99
1	S1_30583128	139.99
1	S1_30847167	139.99
1	S1_30666865	139.99
1	S1_30496453	139.99
1	S1_30749240	139.99
1	S1_30583212	139.99
1	S1_30568069	139.99
1	S1_30646876	139.99
1	S1_30598727	139.99
1	RM6703	140.02
1	RM5501	140.02
1	S1_30904556	140.27
1	S1_30906279	140.27
1	S1_30971620	140.27
1	S1_30972054	140.27
1	S1_30926503	140.27
1	S1_30972382	140.27
1	RM5811	140.32
1	S1_31007963	140.561
1	S1_31017547	140.561
1	S1_31033244	140.561
1	S1_31008477	140.561
1	RM8084	140.822
1	RM8085	140.822
1	S1_31076665	140.842
1	S1_31109262	140.842
1	S1_31170191	140.842
1	RM6608	141.122
1	S1_31182054	141.122
1	S1_31277866	141.122
1	RM6547	141.122
1	1145958	141.323
1	S1_31311033	141.403
1	S1_31324966	141.403
1	S1_31329438	141.403
1	RM3403	141.423
1	RM3447	141.423
1	RM265	141.423
1	S1_31358087	141.684
1	S1_31358332	141.684
1	S1_31410778	141.964
1	S1_31410781	141.964
1	S1_31605356	141.964
1	S1_31621833	141.964
1	S1_31653042	141.964
1	S1_31593365	141.964
1	S1_31522400	141.964
1	S1_31561270	141.964
1	S1_31639862	141.964
1	S1_31502727	141.964
1	S1_31610933	141.964
1	S1_31652337	141.964
1	S1_31551322	141.964
1	S1_31551307	141.964
1	S1_31362860	141.964
1	S1_31623358	141.964
1	S1_31648211	141.964
1	S1_31629434	141.964
1	S1_31700892	142.245
1	S1_31700016	142.245
1	S1_31705352	142.245
1	S1_31694363	142.245
1	1152251	142.325
1	S1_31742684	142.526
1	S1_31719428	142.526
1	S1_31728411	142.526
1	S1_31822935	142.526
1	S1_31733842	142.526
1	S1_31727197	142.526
1	S1_31729841	142.526
1	S1_31727227	142.526
1	S1_31839889	142.526
1	S1_31742497	142.526
1	S1_31811100	142.526
1	S1_31851625	142.526
1	RM5781	143.332
1	RM5389	143.332
1	RM3640	143.835
1	RM6117	144.135
1	1163456	144.236
1	RM5407	144.637
1	RM7250	144.637
1	RM315	144.637
1	RM8278	144.637
1	RM3825	144.637
1	RM6618	145.444
1	S1_32234841	145.474
1	S1_32234899	145.474
1	S1_32310380	145.754
1	S1_32271441	145.754
1	S1_32327040	145.754
1	S1_32310419	145.754
1	S1_32418346	146.045
1	RM3917	146.246
1	S1_32436850	146.326
1	S1_32507957	146.606
1	S1_32593540	146.897
1	S1_32748842	146.897
1	S1_32698096	146.897
1	S1_32787803	147.178
1	RM472	147.348
1	RM3290	147.348
1	RM5448	147.348
1	RM8104	147.348
1	RM1198	147.348
1	S1_32871363	147.479
1	S1_32962985	147.779
1	S1_32887286	147.779
1	S1_32932676	147.779
1	S1_33066840	148.06
1	S1_33070820	148.06
1	RM6333	148.15
1	RM6593	148.15
1	RM6108	148.15
1	S1_33173183	148.361
1	RM1339	148.451
1	RM5382	148.451
1	RM8232	148.451
1	RM8231	148.451
1	RM3442	148.451
1	S1_33217294	149.288
1	S1_33228443	149.288
1	S1_33228800	149.288
1	S1_33239897	149.579
1	S1_33239950	149.579
1	S1_33481112	149.859
1	S1_33317654	149.859
1	S1_33495140	149.859
1	S1_33494716	149.859
1	S1_33415088	149.859
1	S1_33350971	149.859
1	S1_33284067	149.859
1	S1_33480838	149.859
1	S1_33477248	149.859
1	1203155	149.959
1	RM6696	150.06
1	S1_33597322	150.17
1	S1_33815719	150.471
1	S1_33713885	150.471
1	S1_33630247	150.471
1	S1_33700270	150.471
1	S1_33764767	150.471
1	S1_33768695	150.471
1	S1_33655759	150.471
1	S1_33905350	150.782
1	S1_34186483	150.782
1	S1_34132036	150.782
1	S1_33836747	150.782
1	S1_33836724	150.782
1	S1_34132373	150.782
1	S1_34095696	150.782
1	S1_34378841	151.062
1	S1_34289727	151.062
1	S1_34259368	151.062
1	S1_34237526	151.062
1	S1_34280611	151.062
1	S1_34439883	151.062
1	S1_34281840	151.062
1	S1_34187495	151.062
1	S1_34203951	151.062
1	S1_34498117	151.353
1	S1_34502949	151.634
1	RM1068	151.664
1	1212517	151.664
1	RM8235	151.664
1	S1_34513984	151.915
1	S1_34515173	152.185
1	S1_34556262	152.466
1	S1_34567405	152.466
1	S1_34549104	152.466
1	S1_34572270	152.777
1	S1_34577080	153.078
1	S1_34586419	153.682
1	S1_34704288	154.275
1	S1_34625386	154.275
1	S1_34675221	154.275
1	S1_34704181	154.275
1	S1_34672918	154.275
1	S1_34694408	154.275
1	S1_34702583	154.275
1	S1_34945604	155.234
1	S1_34863397	155.234
1	S1_34784290	155.234
1	S1_34944840	155.234
1	S1_34945493	155.234
1	S1_34788995	155.234
1	RM5759	155.585
1	RM3602	155.585
1	RM431	155.585
1	RM8134	155.585
1	RM6504	155.585
1	S1_34963117	155.826
1	S1_35030149	155.826
1	S1_34985207	155.826
1	RM5422	156.036
1	RM3375	156.036
1	RM1160	156.036
1	S1_35130603	156.106
1	S1_35084296	156.106
1	S1_35080741	156.106
1	S1_35063836	156.106
1	S1_35084314	156.106
1	S1_35099946	156.106
1	S1_35080693	156.106
1	RM1361	156.186
1	RM8062	156.186
1	RM7600	156.186
1	RM7246	156.186
1	RM6083	156.186
1	S1_35153907	156.377
1	S1_35169676	156.658
1	S1_35237430	156.658
1	S1_35245421	156.658
1	S1_35179954	156.658
1	S1_35192834	156.658
1	S1_35252002	156.948
1	S1_35498090	157.229
1	S1_35496279	157.229
1	S1_35458368	157.229
1	S1_35322554	157.229
1	S1_35553546	157.229
1	S1_35517089	157.229
1	S1_35323075	157.229
1	S1_35494828	157.229
1	S1_35504647	157.229
1	S1_35408304	157.229
1	S1_35473805	157.229
1	S1_35382121	157.229
1	S1_35480496	157.229
1	S1_35414598	157.229
1	S1_35382069	157.229
1	S1_35558254	157.229
1	S1_35722237	157.823
1	RM6292	158.093
1	RM6827	158.093
1	S1_35777409	158.103
1	S1_35781390	158.103
1	S1_35782185	158.103
1	id1024973	158.394
1	RM3523	158.595
1	1261519	158.595
1	RM3810	158.595
1	RM3482	158.595
1	S1_35827682	158.705
1	S1_35827138	158.705
1	S1_35864784	159.006
1	S1_35834683	159.006
1	S1_35881188	159.286
1	S1_35901177	159.286
1	S1_35890389	159.286
1	S1_35891235	159.286
1	S1_35964419	159.597
1	S1_35953329	159.597
1	S1_35966545	159.597
1	S1_35958903	159.597
1	S1_35924209	159.597
1	S1_36158467	159.878
1	S1_36132263	159.878
1	S1_36015503	159.878
1	S1_36085634	159.878
1	S1_36103369	159.878
1	S1_36057888	159.878
1	S1_36027664	159.878
1	S1_36004963	159.878
1	RM104	159.998
1	RM8236	159.998
1	RM3468	159.998
1	S1_36216805	160.159
1	S1_36189206	160.159
1	S1_36216769	160.159
1	S1_36212831	160.159
1	id1025292	160.199
1	S1_36230463	160.479
1	RM3520	160.599
1	RM1387	160.599
1	S1_36268015	161.396
1	S1_36249724	161.396
1	S1_36252166	161.396
1	S1_36270443	161.396
1	S1_36250413	161.396
1	S1_36270460	161.396
1	S1_36343054	161.396
1	S1_36249970	161.396
1	S1_36249652	161.396
1	S1_36274627	161.396
1	S1_36267582	161.396
1	S1_36388946	161.697
1	S1_36466859	161.977
1	S1_36461341	161.977
1	S1_36496101	162.288
1	S1_36492197	162.288
1	S1_36528527	162.288
1	RM529	162.509
1	RM414	162.509
1	S1_36698646	162.569
1	S1_36536217	162.569
1	S1_36654194	162.569
1	S1_36536164	162.569
1	S1_36528971	162.569
1	S1_36758089	162.569
1	S1_36790607	162.569
1	S1_36791517	162.569
1	S1_36696208	162.569
1	1286531	162.709
1	S1_36831051	162.879
1	S1_36947873	163.17
1	S1_36944384	163.17
1	S1_36831096	163.17
1	S1_36933678	163.17
1	S1_36866348	163.17
1	S1_37021730	163.451
1	S1_37089296	164.034
1	S1_37068935	164.034
1	S1_37376121	164.648
1	S1_37273148	164.648
1	S1_37273187	164.648
1	S1_37252112	164.648
1	S1_37309987	164.648
1	S1_37376312	164.648
1	S1_37310074	164.648
1	S1_37173300	164.648
1	S1_37330009	164.648
1	RM5794	164.818
1	RM5362	164.818
1	RM8099	164.818
1	RM5410	164.818
1	RM8100	164.818
1	RM6198	164.818
1	RM5310	165.119
1	1305247	165.119
1	RM5536	165.119
1	id1026236	165.219
1	S1_37789313	165.581
1	id1026534	165.721
1	S1_37792531	165.891
1	S1_37789391	165.891
1	S1_37815986	166.172
1	S1_37830635	166.172
1	S1_37802120	166.172
1	S1_37836689	166.172
1	S1_37824179	166.172
1	S1_37958733	167.029
1	1319354	167.129
1	1319461	167.129
1	S1_38035395	167.622
1	S1_38181791	167.923
1	1323950	167.933
1	id1026832	168.133
1	S1_38286772	168.504
1	1331935	168.936
1	1344024	170.562
1	1344376	170.662
1	1345014	170.762
1	1347413	170.962
1	S1_38613195	171.213
1	S1_38611845	171.213
1	S1_38613250	171.213
1	S1_38636497	171.213
1	RM8050	171.464
1	RM8048	171.464
1	RM8049	171.464
1	S1_38794029	173.995
1	S1_38768787	173.995
1	S1_39047133	174.598
1	S1_39164498	175.823
1	S1_39187225	175.823
1	S1_39183995	175.823
1	S1_39353674	177.335
1	S1_39345225	177.335
1	S1_39329234	177.335
1	RM6407	177.465
1	RM6141	177.465
1	S1_39416538	177.625
1	S1_39401220	177.625
1	S1_39401213	177.625
1	S1_39369805	177.625
1	S1_39395779	177.625
1	S1_39434676	177.916
1	S1_39457516	178.479
1	S1_39458293	179.357
1	S1_39523815	179.94
1	S1_39476805	179.94
1	S1_39535297	179.94
1	S1_39460436	179.94
1	S1_39460361	179.94
1	S1_39493287	179.94
1	S1_39569609	180.231
1	S1_39569622	180.231
1	S1_39578656	180.522
1	S1_39582577	180.833
1	S1_39583002	180.833
1	S1_39582956	180.833
1	S1_39582517	180.833
1	S1_39596713	181.124
1	S1_39637701	181.124
1	S1_39671437	181.124
1	S1_39671900	181.124
1	S1_39608514	181.124
1	S1_39725447	181.435
1	S1_39694925	181.435
1	S1_39742111	181.746
1	S1_39773239	181.746
1	S1_39799820	181.746
1	S1_39819626	181.746
1	S1_39725861	181.746
1	S1_39725864	181.746
1	S1_39725863	181.746
1	S1_39725849	181.746
1	S1_39742267	181.746
1	S1_39742218	181.746
1	S1_39919986	182.613
1	S1_39920044	182.613
1	S1_39913497	182.613
1	RM1067	182.995
1	RM6321	182.995
1	RM8135	182.995
1	RM8136	182.995
1	RM8137	182.995
1	RM6831	182.995
1	RM6840	182.995
1	RM3362	182.995
1	S1_40013502	183.185
1	S1_40089754	184.318
1	S1_40215261	184.881
1	S1_40244866	185.161
1	S1_40278001	185.432
1	S1_40275005	185.432
1	S1_40372283	186.005
1	S1_40365849	186.005
1	S1_40412316	186.579
1	S1_40526938	186.88
1	S1_40526762	186.88
1	S1_40451840	186.88
1	S1_40584495	187.483
1	S1_40557831	187.483
1	S1_40945564	191.503
1	S1_40894634	191.503
1	S1_40926794	191.503
1	S1_41000011	191.503
1	S1_41029848	191.814
1	S1_41008334	191.814
1	S1_41139415	192.367
1	S1_41169968	192.367
1	S1_41187172	192.668
1	S1_41176753	192.668
1	S1_41208372	192.668
1	S1_41218115	192.668
1	S1_41216725	192.668
1	S1_41225105	192.959
1	S1_41350968	193.239
1	S1_41298835	193.239
1	S1_41352307	193.239
1	S1_41306109	193.239
1	S1_41353333	193.239
1	S1_41318979	193.239
1	S1_41299557	193.239
1	S1_41353426	193.239
1	S1_41337391	193.239
1	S1_41629577	193.52
1	S1_41563134	193.52
1	S1_41563161	193.52
1	S1_41561811	193.52
1	S1_41866313	193.811
1	S1_41767801	193.811
1	S1_41866406	193.811
1	S1_41901298	193.811
1	S1_41841593	193.811
1	S1_41819622	193.811
1	S1_41875070	193.811
1	S1_41771754	193.811
1	S1_41818521	193.811
1	S1_42018224	194.102
1	S1_41997670	194.102
1	S1_41952758	194.102
1	S1_41921141	194.102
1	S1_41954746	194.102
1	S1_41972583	194.102
1	S1_42039229	194.403
1	S1_42038466	194.403
1	S1_42038139	194.403
1	S1_42074817	194.694
1	S1_42083347	194.694
1	S1_42110528	194.974
1	S1_42099409	194.974
1	S1_42102409	194.974
1	S1_42138516	195.558
1	S1_42310908	198.362
1	S1_42326848	198.362
1	S1_42366741	198.362
1	S1_42366766	198.362
1	S1_42339557	198.362
1	S1_42411849	198.643
1	S1_42642946	198.924
1	S1_42472831	198.924
1	S1_42467072	198.924
1	S1_42614953	198.924
1	S1_42487526	198.924
1	S1_42715991	198.924
1	S1_42559690	198.924
1	S1_42548685	198.924
1	S1_42655200	198.924
1	S1_42880262	199.205
1	S1_43059794	201.027
1	S1_43237333	201.317
1	S1_43076279	201.317
1	S1_43076278	201.317
1	S1_43077904	201.317
1	S1_43077843	201.317
1	S1_43077969	365
2	id2001831	0
2	id2009319	0
2	RM1342	0
2	RM6800	0
2	RM573	0
2	id2014034	0
2	RM561	0
2	RM110	0
2	RM341	0
2	RM109	0
2	id2007526	0
2	RM550	0
2	RM3340	0
2	RM318	0
2	id2000096	0
2	S2_115012	0
2	RM12865	0
2	RM13952	0
2	RM13702	0
2	id2004774	0
2	RM138	0
2	RM154	0
2	S2_164206	0
2	S2_73567	0
2	S2_73342	0
2	S2_172960	0
2	id2016108	0
2	RM211	0
2	wd2000409	0
2	RM233	0
2	RM475	0
2	id2003049	0
2	RM13879	0
2	RM48	0
2	RM29	0
2	RM423	0
2	RM3284	0
2	RM7622	0
2	RM71	0
2	RM12708	0
2	RM250	0
2	id2012453	0
2	RM12941	0
2	id2001565	0
2	RM263	0
2	RM6374	0
2	S2_50588	0
2	S2_222775	0.3009
2	S2_204676	0.3009
2	S2_266000	0.591741
2	S2_222929	0.591741
2	S2_646266	1.47948
2	S2_491868	1.47948
2	S2_554478	1.47948
2	S2_554664	1.47948
2	S2_555870	1.47948
2	S2_778122	1.76027
2	S2_655440	1.76027
2	S2_804849	1.76027
2	S2_727036	1.76027
2	S2_743922	1.76027
2	S2_884630	2.06117
2	S2_839661	2.06117
2	S2_886624	2.06117
2	S2_866600	2.06117
2	S2_989128	2.34195
2	RM7451	2.51224
2	S2_1004859	2.97436
2	S2_1049672	3.5982
2	S2_1075310	4.19168
2	S2_1103753	4.50264
2	RM2770	4.72313
2	S2_1103758	4.79318
2	1407860	6.65666
2	RM5764	7.97356
2	RM6225	7.97356
2	RM7033	7.97356
2	RM7562	8.67846
2	RM6077	8.97936
2	RM3264	8.97936
2	RM6151	8.97936
2	1422508	9.38096
2	S2_1653448	9.80272
2	RM5529	10.8944
2	RM236	10.8944
2	S2_2064718	11.3565
2	S2_2218261	11.3565
2	S2_2082768	11.3565
2	S2_2372437	11.3565
2	S2_2065084	11.3565
2	S2_2218304	11.3565
2	S2_2180734	11.3565
2	S2_2064517	11.3565
2	S2_2639073	11.6473
2	S2_2485001	11.6473
2	S2_2747069	11.9583
2	S2_2782205	12.5619
2	S2_2844111	12.8527
2	S2_2838357	12.8527
2	S2_2881463	13.1436
2	S2_2948406	13.4445
2	S2_2927554	13.4445
2	S2_2943132	13.4445
2	S2_2948359	13.4445
2	S2_2983906	13.7454
2	S2_3072644	13.7454
2	S2_2982164	13.7454
2	S2_2983806	13.7454
2	S2_2962071	13.7454
2	RM6616	13.9056
2	RM3495	13.9056
2	RM3096	13.9056
2	RM279	13.9056
2	S2_3094954	14.0258
2	S2_3072748	14.0258
2	S2_3099350	14.3267
2	S2_3197946	14.91
2	S2_3126572	14.91
2	S2_3207423	14.91
2	RM5984	15.1104
2	RM3188	15.1104
2	RM5654	15.1104
2	S2_3207518	15.2206
2	S2_3207530	15.2206
2	S2_3207477	15.2206
2	1461236	15.4109
2	1481229	15.4109
2	S2_3255491	15.511
2	S2_3207799	15.511
2	S2_3207745	15.511
2	S2_3263428	15.511
2	S2_3207718	15.511
2	S2_3207732	15.511
2	S2_3255339	15.511
2	S2_3249486	15.511
2	S2_3279878	15.8119
2	1475262	17.4375
2	RM6067	17.7384
2	RM1075	17.7384
2	RM1285	17.7384
2	RM3703	18.0393
2	id2002363	18.0393
2	id2002529	19.0493
2	1486363	19.0493
2	1409783	19.3502
2	1490986	19.5506
2	1492736	19.8515
2	1498922	20.4551
2	1499974	20.9576
2	RM3732	21.3592
2	RM3865	21.3592
2	1503034	21.6601
2	id2002914	21.7602
2	1509113	22.3638
2	S2_3978527	23.0586
2	1517351	23.4703
2	1529216	24.8899
2	RM7082	25.6963
2	RM6230	25.6963
2	RM3294	25.6963
2	1543608	26.0979
2	RM1347	26.8028
2	1549487	26.8028
2	RM5780	27.1037
2	RM6895	27.1037
2	RM5664	27.1037
2	S2_4234638	27.475
2	S2_4250745	27.475
2	S2_4250626	27.475
2	S2_4236153	27.475
2	S2_4236181	27.475
2	S2_4250666	27.475
2	S2_4310292	27.7558
2	RM6378	28.2078
2	S2_4362237	28.3581
2	S2_4361007	28.3581
2	1565206	28.6087
2	S2_4408126	28.6387
2	id2003730	29.3132
2	S2_4559875	29.4835
2	S2_4816932	30.3916
2	S2_4721883	30.3916
2	RM6247	30.4216
2	S2_4889160	30.6923
2	S2_4868450	30.6923
2	S2_4908190	30.9932
2	S2_4908280	30.9932
2	RM7575	31.4251
2	RM6069	31.4251
2	RM5862	31.4251
2	RM7006	31.4251
2	RM6233	33.0507
2	RM5897	33.0507
2	RM174	33.8571
2	RM6493	33.8571
2	RM7355	33.8571
2	1617828	34.158
2	S2_5116211	34.3483
2	S2_5194939	34.6291
2	S2_5204619	34.6291
2	S2_5194970	34.6291
2	S2_5254453	34.6291
2	S2_5251412	34.6291
2	S2_5231085	34.6291
2	S2_5259884	34.6291
2	id2004418	35.466
2	1631567	35.6664
2	1634680	36.068
2	S2_5357595	36.128
2	S2_5346496	36.128
2	S2_5297208	36.128
2	S2_5320450	36.128
2	S2_5346325	36.128
2	S2_5442028	36.4088
2	S2_5410272	36.4088
2	RM3505	36.5691
2	RM322	36.5691
2	RM2468	36.5691
2	RM5340	36.5691
2	RM2939	36.5691
2	RM3227	36.5691
2	RM2814	36.5691
2	S2_5466966	36.7093
2	RM145	37.0706
2	S2_5507909	37.271
2	S2_5566578	37.824
2	S2_5555018	37.824
2	S2_5593475	37.824
2	S2_5566967	37.824
2	S2_5566690	37.824
2	S2_5555906	37.824
2	S2_5643705	38.1349
2	1653063	38.4761
2	1661393	39.4861
2	S2_5737044	39.6765
2	S2_5741970	39.9774
2	S2_5746222	39.9774
2	S2_5776628	40.2783
2	S2_5797909	40.2783
2	S2_5800261	40.2783
2	S2_5800279	40.2783
2	S2_5848583	40.5892
2	S2_5852996	40.5892
2	S2_5848610	40.5892
2	S2_5869862	40.8801
2	S2_5913943	41.514
2	S2_5965629	41.514
2	S2_5913184	41.514
2	S2_6025456	41.514
2	S2_6065948	41.514
2	S2_6089009	41.514
2	S2_5964813	41.514
2	S2_6089204	42.1379
2	RM6853	42.3986
2	RM6911	42.3986
2	RM5699	42.3986
2	S2_6197884	42.4286
2	S2_6208403	42.4286
2	S2_6220366	42.4286
2	S2_6217098	42.4286
2	S2_6114941	42.4286
2	S2_6110191	42.4286
2	S2_6205496	42.4286
2	S2_6386036	42.4286
2	S2_6246858	42.4286
2	S2_6261189	42.4286
2	1689518	42.4986
2	RM7288	42.699
2	S2_6434484	42.709
2	S2_6471286	43.0099
2	id2005033	43.2003
2	RM6639	43.7028
2	RM5356	43.7028
2	id2005152	43.8029
2	S2_6645556	44.5281
2	S2_6651629	44.5281
2	S2_6577367	44.5281
2	S2_6564868	44.5281
2	1713554	44.7084
2	S2_6918455	45.4031
2	S2_6834927	45.4031
2	S2_6785105	45.4031
2	S2_6963777	45.4031
2	S2_6748749	45.4031
2	S2_7017322	45.4031
2	S2_6983992	45.4031
2	S2_7098280	45.694
2	S2_7187372	45.9848
2	S2_7187647	46.2857
[truncated: 10,329 more rows]
