# Supplementary material for: Meta-Analysis of Quantitative Trait Loci Associated with Seedling-Stage Salt Tolerance in Rice (Oryza sativa L.)
Source: Plants (Basel). 2019 Jan 29;8(2):33. doi: 10.3390/plants8020033 (PMC6409918; doi:10.3390/plants8020033)
Supplement: Supplementary file 1 [file plants-08-00033-s001.zip › Table S3 List of Germplasm_updated.xlsx]

## Sheet: Salt panel lines
Table S3. List of rice germplasm and breeding lines used for meta-QTL validation.
SL. No.	Plant ID	Salt panel plant name	Taxonomy	Origin	Material	Maintained By	Salt classification type	SIS mean	Na conc mean	K conc mean	NaK mean
1	PI 439648	AZ ROS 1646	Oryza sativa	Azerbaijan	Seed	NSGCa	Salt sensitive	8	469.648	209.183	2.73796
2	PI 608414	IR4563-52-1-3-6	Oryza sativa	Philippines, Luzon	Seed	NSGC	Salt sensitive	8.33333	256.036	89.6222	2.84516
3	PI 439095	Sarjoo 50	Oryza sativa	India, Uttar Pradesh	Seed	NSGC	Salt sensitive	7.66667	243.681	116.243	2.44877
4	PI 439081	Panidhan II	Oryza sativa	India, Bihar	Seed	NSGC	Salt sensitive	8.33333	216.891	85.12	2.78434
5	PI 439077	Kranti	Oryza sativa	India, Madhya Pradesh	Seed	NSGC	Salt sensitive	8	364.537	73.7585	5.43993
6	PI 439076	Kirak	Oryza sativa	India, Bihar	Seed	NSGC	Salt sensitive	8	221.243	66.9058	3.64571
7	PI 439072	Kanchan	Oryza sativa	India, Bihar	Seed	NSGC	Salt sensitive	8	278.388	106.772	3.48848
8	PI 439052	Chambal	Oryza sativa	India, Rajasthan	Seed	NSGC	Salt sensitive	7.66667	269.752	111.895	2.5193
9	PI 439050	C 7306	Oryza sativa	India, Tamilnadu	Seed	NSGC	Salt sensitive	8.33333	279.555	93.1248	2.96263
10	PI 505402	IR4432-52-6-4	Oryza sativa	Philippines, Luzon	Seed	NSGC	Salt sensitive	8.66667	286.699	109.611	2.58493
11	PI 439048	Bharathy	Oryza sativa	India, Kerala	Seed	NSGC	Salt tolerant	3	242.857	115.875	2.10282
12	PI 505406	IR 29706-11-1-3-3	Oryza sativa	Philippines, Luzon	Seed	NSGC	Salt sensitive	7.66667	191.54	75.63	2.53837
13	PI 469427	WC 10380	Oryza sativa	-	Seed	NSGC	Salt sensitive	6.33333	256.373	90.1909	2.93963
14	PI 452281	V20B	Oryza sativa	Philippines, Luzon	Seed	NSGC	Salt sensitive	6.33333	205.73	83.7356	2.46191
15	PI 408508	IR 2706-11-2	Oryza sativa	Philippines, Luzon	Seed	NSGC	Salt sensitive	6.66667	202.476	87.6762	2.32753
16	PI 370748	Naylamp	Oryza sativa	Peru	Seed	NSGC	Salt sensitive	7	230.618	76.6227	2.83647
17	PI 400751	I Kung Ban 4-2 Mutant	Oryza sativa	Taiwan	Seed	NSGC	Salt tolerant	3.66667	260.923	120.175	2.14142
18	PI 154449	Daido	Oryza sativa	Mongolia	Seed	NSGC	Salt sensitive	6.33333	275.996	123.671	2.22682
19	PI 160802	Chung Yuen	Oryza sativa	China, Sichuan	Seed	NSGC	Salt sensitive	6	223.795	98.0901	2.19869
20	PI 400385	San Tou Thou	Oryza sativa	China	Seed	NSGC	Salt sensitive	7.66667	302.771	124.109	2.54852
21	PI 400101	Langmanbi	Oryza sativa	India	Seed	NSGC	Salt tolerant	3.66667	352.215	139.142	2.83737
22	PI 400116	Perum Karuppan	Oryza sativa	Sri Lanka	Seed	NSGC	Salt sensitive	4.66667	301.689	92.0109	3.30916
23	PI 400085	Jinheung	Oryza sativa	Korea, South, Kyonggi	Seed	NSGC	Salt sensitive	6	286.927	104.684	2.90242
24	PI 372997	H4	Oryza sativa	Philippines, Luzon	Seed	NSGC	Salt sensitive	8.33333	332.734	90.7329	3.7476
25	PI 400080	Dinalaga	Oryza sativa	Philippines	Seed	NSGC	Salt sensitive	7.33333	271.456	94.9937	2.98535
26	PI 400055	Fatehpur 3	Oryza sativa	Pakistan	Seed	NSGC	Salt tolerant	3.33333	285.14	108.825	2.71893
27	PI 400035	CT-329	Oryza sativa	India	Seed	NSGC	Salt tolerant	3.66667	220.37	91.9228	2.38617
28	PI 400032	CH 1007	Oryza sativa	India	Seed	NSGC	Salt sensitive	4.66667	291.023	104.716	2.72607
29	PI 389086	Ning Yang Keng	Oryza sativa	Taiwan	Seed	NSGC	Salt sensitive	6.66667	367.225	77.0978	4.75858
30	PI 399813	IR1702-74-3-2	Oryza sativa	Philippines, Luzon	Seed	NSGC	Salt sensitive	5.66667	279.074	58.2639	4.88388
31	PI 373866	IARI 5823	Oryza sativa	India, Assam	Seed	NSGC	Salt tolerant	3	166.449	91.5853	1.89911
32	PI 279132	GU Ze	Oryza sativa	Taiwan	Seed	NSGC	Salt sensitive	7	287.281	86.0464	3.38991
33	PI 420140	Azaurel	Oryza sativa	Venezuela, Portuguesa	Seed	NSGC	Salt sensitive	7	216.547	78.3224	2.76396
34	PI 434618	Malagkit Pirurutong	Oryza sativa	Philippines	Seed	NSGC	Salt sensitive	7.33333	245.16	76.312	3.18415
35	PI 433503	Nerretto	Oryza sativa	Italy, Lombardy	Seed	NSGC	Salt sensitive	6.66667	256.727	84.7244	2.99079
36	PI 373053	Bala	Oryza sativa	India	Seed	NSGC	Salt sensitive	5.66667	191.445	67.3754	2.81189
37	PI 388323	Pratao Tipo Guedes	Oryza sativa	Brazil	Seed	NSGC	Salt sensitive	8.66667	194.164	46.9674	4.16285
38	PI 431477	Dholamon 560	Oryza sativa	Bangladesh	Seed	NSGC	Salt sensitive	7.66667	307.181	73.9308	4.3047
39	PI 408606	IR2153-26-3-5-6	Oryza sativa	Philippines, Luzon	Seed	NSGC	Salt sensitive	8	372.043	112.189	3.31474
40	PI 313560	Hualien 18	Oryza sativa	Taiwan	Seed	NSGC	Salt sensitive	7	342.145	124.261	2.75983
41	PI 413946	KN-1 B-361-1-8-67	Oryza sativa	Indonesia	Seed	NSGC	Salt sensitive	7.66667	216.889	91.9562	2.35961
42	PI 408628	IR944-102-2-3-2	Oryza sativa	Philippines, Luzon	Seed	NSGC	Salt sensitive	7.66667	210.148	73.2638	2.85532
43	PI 639742c	Jupiter	Oryza sativa	United States, Louisiana	Seed	LSU AgCenterb	Salt sensitive (Check)	7	295.87	89.4002	3.25831
44	PI 634719d	Cheniere	Oryza sativa	United States, Louisiana	Seed	LSU AgCenter	Salt sensitive (Check)	8	254.339	85.6529	3.01813
45	IRGC 22710	Nona Bokra	Oryza sativa	India	Seed	IRRI Genetic Resources Center	Salt tolerant (Check)	3	219.501	112.118	1.95194
46	IRGC 108921	Pokkali	Oryza sativa	India	Seed	IRRI Genetic Resources Center	Salt tolerant (Check)	3	225.53	116.13	1.94371
47	Not registered for GRIN plant ID	JNIL-100	Oryza sativa	United States, Louisiana	Breeding material	LSU AgCenter	Selected salt tolerant breeding line	4.66667	221.8	101.352	2.19003
48	Not registered for GRIN plant ID	JNIL-244	Oryza sativa	United States, Louisiana	Breeding material	LSU AgCenter	Selected salt tolerant breeding line	4	315.198	145.457	2.18758
49	Not registered for GRIN plant ID	JNIL-393	Oryza sativa	United States, Louisiana	Breeding material	LSU AgCenter	Selected salt tolerant breeding line	5	248.19	117.193	2.12221
50	IRGC 30412	IR29	Oryza sativa	South Korea, Kyongsang Nam	Seed	IRRI Genetic Resources Center	Salt sensitive (Check)	9	319.878	82.2658	3.89501
51	Not registered for GRIN plant ID	ChN-1304	Oryza sativa	United States, Louisiana	Breeding material	LSU AgCenter	Selected salt tolerant breeding line	4.33333	223.83	101.22	2.21564
52	Not registered for GRIN plant ID	ChN-1319	Oryza sativa	United States, Louisiana	Breeding material	LSU AgCenter	Selected salt tolerant breeding line	3.33333	243.374	113.05	2.15302
53	Not registered for GRIN plant ID	ChN-1390	Oryza sativa	United States, Louisiana	Breeding material	LSU AgCenter	Selected salt tolerant breeding line	4	294.322	142.633	2.18491
54	Not registered for GRIN plant ID	ChN-1418	Oryza sativa	United States, Louisiana	Breeding material	LSU AgCenter	Selected salt tolerant breeding line	4.33333	290.022	151.575	2.19472
55	Not registered for GRIN plant ID	ChN-1441	Oryza sativa	United States, Louisiana	Breeding material	LSU AgCenter	Selected salt tolerant breeding line	5	235.814	124.875	2.20003
56	IRIS 66-333787	FL478	Oryza sativa		Seed	IRRI Genetic Resources Center	Salt tolerant (Check)	3	184.659	126.262	1.73759
aNSGC, National Small Grains Collection
bLSU AgCenter, Louisiana State University Agricultural Center
cPI 639742, https://dl.sciencesocieties.org/publications/cs/pdfs/46/4/1811a
dPI 634719, https://dl.sciencesocieties.org/publications/cs/abstracts/46/4/1814
