# Supplementary material for: Meta-Analysis of Quantitative Trait Loci Associated with Seedling-Stage Salt Tolerance in Rice (Oryza sativa L.)
Source: Plants (Basel). 2019 Jan 29;8(2):33. doi: 10.3390/plants8020033 (PMC6409918; doi:10.3390/plants8020033)
Supplement: Supplementary file 1 [file plants-08-00033-s001.zip › Table S4 Details of SSR markers used for meta-QTL validation.xlsx]

## Sheet: Meta-QTL validation
Table S4. Details of SSR markers used for meta-QTL validation.
SL No.	Meta-QTLs*	Initial QTLs	Markers	Chr.	Forward primer (5'-3')	Reverse primer (5'-3')	Expected PCR product size (bp)	Tm (°C)
1	MQTLSIS1.1	qST1-1, qNaS/Ks1	RM1282	1	AAGCATGACAGCTGCAAGAC	GGGGATGAAGGGTAATTTCG	157	55
2	MQTLSIS1.2	qK1.11, qNaK1.11	RM3412	1	AAAGCAGGTTTTCCTCCTCC	CCCATGTGCAATGTGTCTTC	211	55
3	MQTLSIS1.4	qSNC-1, qSKC-1	RM3336	1	TCCTGTGCTTGTGTCCTTTG	AGTCATTTGGCTCAACAGCC	102	55
4	MQTLSIS1.4	qSNC-1, qSKC-1	RM8126/RM5931	1	CTCTCCTGCCTGACAAAAGC	GTTTTAGCGGATGTGGCATC	202	55
5	MQTLSNC1.1	qSKC1, qST1-1	RM5346	1	TGCCTCACGATGGTCGAG	CTTCGTCCACCCAATTTGAC	132	55
6	MQTLSNC1.1	qSKC1, qST1-1	RM8083	1	GATGTGCAAATTATCATGTGTTTTGTGAGG	ATAGTAGGCCCACACCTGACAGGTTGTA	154	55
7	MQTLSNC1.3	qSKC1.2, qSST1, qSKC1.1, qSKC-1	RM3411	1	CGTCCTCCAGATGGTCCAC	ATGGGACTCCCGTACTCCTC	225	50
8	MQTLSNK2.1	qSKC-2, qSNC-2, qSST2	RM3703	2	GAGAGAGAGGGAAGGGAAGG	GCTCCCCGACATTTAAACTG	124	55
9	MQTLSNK2.1	qSKC-2, qSNC-2, qSST2	RM3865	2	AACCATGGACAGTTGAACAC	CTCCGACAAGAACTTCCTC	223	55
10	MQTLSNK2.2	qSST2	RM6853	2	CAACACGCACATCCTGTACC	CTCCAAAGACGAGACCAAGG	133	55
11	MQTLSNK2.3	qSISF2.1, qSISI2.1	RM13298	2	GTGACGGCGGAGAGACATCG	GGAATTAACAGCCACACCCTTCG	260	55
12	MQTLSNK2.4	qSKC2, qSNC2, qPDS2	RM3302	2	ATATTTTCGGACGGAGGGAG	GGTAACCCAACGTTGAGCTG	215	50
*The primers for MQTLSIS1.3 and MQTLSNC1.2 were same.
**Expected PCR product size was found from Gramene SSR marker database
