# Supplementary material for: Meta-Analysis of Quantitative Trait Loci Associated with Seedling-Stage Salt Tolerance in Rice (Oryza sativa L.)
Source: Plants (Basel). 2019 Jan 29;8(2):33. doi: 10.3390/plants8020033 (PMC6409918; doi:10.3390/plants8020033)
Supplement: Supplementary file 1 [file plants-08-00033-s001.zip › Table S6 List of genes in six meta-QTL regions_updated.xlsx]

## Sheet: Sheet1
Table S6. List of genes identified in the six meta-QTL regions.
Meta-QTLs	Chromosome	MSU locus ID	Gene function	Gene expressed in salt tolerant genotype (published report )
MQTLSIS1.1	1	LOC_Os01g08780	Endonuclease/exonuclease/phosphatase family domain containing protein, expressed
	1	LOC_Os01g08790	Histone-like transcription factor and archaeal histone, putative, expressed
	1	LOC_Os01g08800	cytochrome P450, putative, expressed
	1	LOC_Os01g08810	cytochrome P450, putative, expressed	Zhou et al. 2016
	1	LOC_Os01g08814	expressed protein
	1	LOC_Os01g08820	PHD-finger domain containing protein, putative, expressed
	1	LOC_Os01g08830	OsFBDUF1 - F-box and DUF domain containing protein, expressed
	1	LOC_Os01g08840	expressed protein
	1	LOC_Os01g08850	expressed protein
	1	LOC_Os01g08860	hsp20/alpha crystallin family protein, putative, expressed
	1	LOC_Os01g08870	expressed protein
	1	LOC_Os01g08880	expressed protein
	1	LOC_Os01g08890	expressed protein
	1	LOC_Os01g08930	DEAD-box ATP-dependent RNA helicase, putative, expressed
	1	LOC_Os01g08940	expressedprotein
	1	LOC_Os01g08950	expressed protein
	1	LOC_Os01g08960	phosducin-like protein 3, putative, expressed
	1	LOC_Os01g08970	SSRP1-like FACT complex subunit, putative, expressed
	1	LOC_Os01g08980	expressed protein
	1	LOC_Os01g08990	expressed protein
	1	LOC_Os01g09000	glutaminyl-tRNA synthetase, putative, expressed
	1	LOC_Os01g09010	transferase family protein, putative, expressed
	1	LOC_Os01g09020	WD domain, G-beta repeat domain containing protein, expressed	Zhou et al. 2016
	1	LOC_Os01g09030	2-aminoethanethiol dioxygenase, putative, expressed
	1	LOC_Os01g09050	retrotransposon protein, putative, Ty1-copia subclass, expressed
	1	LOC_Os01g09060	retrotransposon protein, putative, Ty1-copia subclass
	1	LOC_Os01g09080	WRKY107, expressed
	1	LOC_Os01g09090	expressed protein
	1	LOC_Os01g09100	WRKY10, expressed	Zhou et al. 2016
	1	LOC_Os01g09110	retrotransposon protein, putative, unclassified
	1	LOC_Os01g09120	Twin LOV 1, putative, expressed	Zhou et al. 2016
	1	LOC_Os01g09130	expressed protein
	1	LOC_Os01g09140	expressed protein
	1	LOC_Os01g09150	expressed protein
	1	LOC_Os01g09160	transposon protein, putative, unclassified, expressed
	1	LOC_Os01g09170	transposon protein, putative, unclassified, expressed
	1	LOC_Os01g09180	transposon protein, putative, unclassified
	1	LOC_Os01g09190	expressed protein
	1	LOC_Os01g09200	AGC_AGC_other_NDRh_TRCd.1 - ACG kinases include homologs to PKA, PKG and PKC, expressed
	1	LOC_Os01g09206	retrotransposon protein, putative, Ty1-copia subclass
	1	LOC_Os01g09212	retrotransposon protein, putative, Ty1-copia subclass, expressed
	1	LOC_Os01g09220	transposon protein, putative, CACTA, En/Spm sub-class, expressed	Zhou et al. 2016
	1	LOC_Os01g09230	expressed protein
	1	LOC_Os01g09240	retrotransposon protein, putative, LINE subclass
	1	LOC_Os01g09246	glycine-rich protein, putative, expressed
MQTLSIS1.2	1	LOC_Os01g24960	Dirigent, putative
	1	LOC_Os01g24970	expressed protein
	1	LOC_Os01g24980	naringenin,2-oxoglutarate 3-dioxygenase, putative, expressed
	1	LOC_Os01g24990	retrotransposon protein, putative, unclassified, expressed
	1	LOC_Os01g25000	retrotransposon protein, putative, unclassified, expressed
	1	LOC_Os01g25010	flavonol synthase/flavanone 3-hydroxylase, putative, expressed
	1	LOC_Os01g25020	expressed protein
	1	LOC_Os01g25030	Dirigent, putative
	1	LOC_Os01g25040	transposon protein, putative, CACTA, En/Spm sub-class, expressed
	1	LOC_Os01g25050	expressed protein
	1	LOC_Os01g25060	transposon protein, putative, CACTA, En/Spm sub-class, expressed
	1	LOC_Os01g25065	ATP synthase subunit beta, putative, expressed
	1	LOC_Os01g25070	expressed protein
	1	LOC_Os01g25080	expressed protein
	1	LOC_Os01g25090	transposon protein, putative, CACTA, En/Spm sub-class, expressed
	1	LOC_Os01g25100	glutathione S-transferase, putative, expressed
	1	LOC_Os01g25110	clathrin adaptor complex small chain domain containing protein, expressed
	1	LOC_Os01g25120	transposon protein, putative, CACTA, En/Spm sub-class, expressed
	1	LOC_Os01g25130	transposon protein, putative, CACTA, En/Spm sub-class
	1	LOC_Os01g25140	transposon protein, putative, CACTA, En/Spm sub-class, expressed
	1	LOC_Os01g25150	jacalin-like lectin domain containing protein
	1	LOC_Os01g25160	jacalin-like lectin domain containing protein, expressed
	1	LOC_Os01g25170	expressed protein
	1	LOC_Os01g25189	delta14-sterol reductase, putative, expressed
	1	LOC_Os01g25210	retrotransposon protein, putative, unclassified
	1	LOC_Os01g25220	expressed protein
	1	LOC_Os01g25230	expressed protein
	1	LOC_Os01g25240	expressed protein
	1	LOC_Os01g25250	expressed protein
	1	LOC_Os01g25260	expressed protein
	1	LOC_Os01g25270	pentatricopeptide repeat protein PPR986-12, putative, expressed
MQTLSIS1.3	1	LOC_Os01g39550	Retrotransposon protein, putative, Ty1-copia subclass, expressed
	1	LOC_Os01g39560	Anthocyanin regulatory protein, putative, expressed
	1	LOC_Os01g39570	Retrotransposon protein, putative, Ty3-gypsy subclass, expressed
	1	LOC_Os01g39580	Anthocyanin regulatory Lc protein, putative, expressed
	1	LOC_Os01g39590	Expressed protein
	1	LOC_Os01g39600	Expressed protein	Zhou et al. 2016
	1	LOC_Os01g39630	DNA repair protein Rad51, putative, expressed
	1	LOC_Os01g39640	Retrotransposon protein, putative, unclassified, expressed
	1	LOC_Os01g39650	Programmed cell death protein 2, putative, expressed
	1	LOC_Os01g39660	Transposon protein, putative, unclassified
	1	LOC_Os01g39670	OsFBD1 - F-box and FBD domain containing protein, expressed
	1	LOC_Os01g39680	Expressed protein
	1	LOC_Os01g39690	Expressed protein
	1	LOC_Os01g39700	Expressed protein
	1	LOC_Os01g39710	Expressed protein
	1	LOC_Os01g39720	Retrotransposon protein, putative, unclassified, expressed
	1	LOC_Os01g39730	Retrotransposon protein, putative, unclassified, expressed
	1	LOC_Os01g39740	Retrotransposon protein, putative, unclassified, expressed
	1	LOC_Os01g39750	Hypothetical protein
	1	LOC_Os01g39760	Expressed protein
	1	LOC_Os01g39770	Calcineurin B, putative, expressed	Zhou et al. 2016
	1	LOC_Os01g39780	Expressed protein
	1	LOC_Os01g39790	Esterase/lipase/thioesterase, putative, expressed
	1	LOC_Os01g39800	Esterase, putative, expressed
	1	LOC_Os01g39810	Alg9-like mannosyltransferase protein, putative, expressed
	1	LOC_Os01g39820	Expressed protein
	1	LOC_Os01g39830	Beta-galactosidase, putative, expressed
	1	LOC_Os01g39840	Expressed protein
	1	LOC_Os01g39850	Histone-like transcription factor and archaeal histone, putative, expressed
	1	LOC_Os01g39860	1-aminocyclopropane-1-carboxylate oxidase protein, putative, expressed	Zhou et al. 2016
	1	LOC_Os01g39870	Expressed protein
	1	LOC_Os01g39890	Transposon protein, putative, unclassified, expressed	Zhou et al. 2016
	1	LOC_Os01g39910	Expressed protein
	1	LOC_Os01g39920	Retrotransposon protein, putative, Ty3-gypsy subclass
	1	LOC_Os01g39930	Retrotransposon protein, putative, Ty3-gypsy subclass, expressed
	1	LOC_Os01g39940	Transposon protein, putative, unclassified
	1	LOC_Os01g39950	Expressed protein
	1	LOC_Os01g39960	Lycopene epsilon cyclase, chloroplast precursor, putative, expressed	Zhou et al. 2016
	1	LOC_Os01g39970	Protein kinase domain containing protein, putative, expressed	Zhou et al. 2016
	1	LOC_Os01g39980	Hypothetical protein
	1	LOC_Os01g39990	Expressed protein
	1	LOC_Os01g40000	Expressed protein
	1	LOC_Os01g40010	Retrotransposon protein, putative, unclassified, expressed
	1	LOC_Os01g40020	Expressed protein
	1	LOC_Os01g40030	Expressed protein
	1	LOC_Os01g40040	Expressed protein
	1	LOC_Os01g40050	Peptidyl-prolyl cis-trans isomerase, putative, expressed
	1	LOC_Os01g40070	Expressed protein
	1	LOC_Os01g40080	Hypothetical protein
	1	LOC_Os01g40094	Protein phosphatase 2C, putative, expressed	Zhou et al. 2016
	1	LOC_Os01g40110	ZOS1-11 - C2H2 zinc finger protein, expressed
	1	LOC_Os01g40120	Expressed protein
	1	LOC_Os01g40130	Retrotransposon protein, putative, unclassified, expressed
	1	LOC_Os01g40140	Expressed protein
	1	LOC_Os01g40150	Eukaryotic translation initiation factor 5B, putative, expressed
	1	LOC_Os01g40160	OsFBX16 - F-box domain containing protein, expressed
	1	LOC_Os01g40170	Translation initiation factor, putative, expressed
	1	LOC_Os01g40180	Expressed protein
	1	LOC_Os01g40190	Retrotransposon protein, putative, unclassified, expressed	Zhou et al. 2016
	1	LOC_Os01g40200	XIK, putative, expressed
	1	LOC_Os01g40210	Hypothetical protein
	1	LOC_Os01g40220	DEFL7 - Defensin and Defensin-like DEFL family
	1	LOC_Os01g40230	Transposon protein, putative, unclassified, expressed
	1	LOC_Os01g40240	Expressed protein
MQTLSIS1.4	1	LOC_Os01g49310	expressed protein	Zhou et al. 2016
	1	LOC_Os01g49320	glycosyl hydrolase, putative, expressed	Zhou et al. 2016
	1	LOC_Os01g49330	formyl transferase, putative, expressed
	1	LOC_Os01g49340	arginine/serine-rich coiled-coil protein 1, putative, expressed
	1	LOC_Os01g49350	DUF292 domain containing protein, expressed
	1	LOC_Os01g49360	FAD-binding and arabino-lactone oxidase domains containing protein, putative, expressed
	1	LOC_Os01g49370	expressed protein
	1	LOC_Os01g49380	lipase, putative, expressed
	1	LOC_Os01g49390	IPP transferase, putative, expressed
	1	LOC_Os01g49400	expressed protein
	1	LOC_Os01g49410	expressed protein
	1	LOC_Os01g49420	retrotransposon protein, putative, unclassified, expressed
	1	LOC_Os01g49430	DnaK family protein, putative, expressed
	1	LOC_Os01g49440	expressed protein
	1	LOC_Os01g49450	retrotransposon protein, putative, unclassified
	1	LOC_Os01g49460	hypothetical protein
	1	LOC_Os01g49470	E3 ubiquitin ligase, putative, expressed
	1	LOC_Os01g49480	hypothetical protein
	1	LOC_Os01g49490	expressed protein
	1	LOC_Os01g49500	retrotransposon protein, putative, unclassified
	1	LOC_Os01g49510	OsPOP3 - Putative Prolyl Oligopeptidase homologue, expressed
	1	LOC_Os01g49529	OsWAK10d - OsWAK receptor-like cytoplasmic kinase OsWAK-RLCK, expressed
	1	LOC_Os01g49550	expressed protein
	1	LOC_Os01g49560	expressed protein
	1	LOC_Os01g49570	retrotransposon protein, putative, unclassified, expressed
	1	LOC_Os01g49580	Protein kinase domain containing protein, expressed	Zhou et al. 2016
	1	LOC_Os01g49600	expressed protein
	1	LOC_Os01g49614	Protein kinase domain containing protein, expressed	Zhou et al. 2016
	1	LOC_Os01g49630	proteophosphoglycan ppg4, putative, expressed	Zhou et al. 2016
	1	LOC_Os01g49640	LTPL149 - Protease inhibitor/seed storage/LTP family protein precursor, expressed
	1	LOC_Os01g49650	LTPL150 - Protease inhibitor/seed storage/LTP family protein precursor, expressed
	1	LOC_Os01g49660	reticulon domain containing protein, putative, expressed
	1	LOC_Os01g49670	cytidylyltransferase domain containing protein, expressed
	1	LOC_Os01g49680	DNA repair helicase XPB2, putative, expressed
	1	LOC_Os01g49690	Ser/Thr protein phosphatase family protein, putative, expressed
	1	LOC_Os01g49710	glutathione S-transferase, putative, expressed	Zhou et al. 2016
	1	LOC_Os01g49720	glutathione S-transferase, putative, expressed	Zhou et al. 2016
	1	LOC_Os01g49730	expressed protein	Zhou et al. 2016
	1	LOC_Os01g49740	expressed protein	Zhou et al. 2016
	1	LOC_Os01g49750	expressed protein	Zhou et al. 2016
	1	LOC_Os01g49760	expressed protein
	1	LOC_Os01g49770	zinc finger, C3HC4 type domain containing protein, expressed
	1	LOC_Os01g49780	hypothetical protein
	1	LOC_Os01g49790	expressed protein
	1	LOC_Os01g49800	expressed protein
	1	LOC_Os01g49810	expressed protein
	1	LOC_Os01g49820	lipid phosphatase protein, putative, expressed
	1	LOC_Os01g49830	B3 DNA binding domain containing protein, expressed	Zhou et al. 2016
	1	LOC_Os01g49840	hypothetical protein
	1	LOC_Os01g49860	conserved hypothetical protein
	1	LOC_Os01g49870	transposon protein, putative, CACTA, En/2FSpm sub-class, expressed
	1	LOC_Os01g49880	expressed protein
	1	LOC_Os01g49890	threonine synthase, chloroplast precursor, putative, expressed	Zhou et al. 2016
	1	LOC_Os01g49900	peptidyl-tRNA hydrolase, mitochondrial precursor protein, putative, expressed
	1	LOC_Os01g49910	expressed protein	Zhou et al. 2016
	1	LOC_Os01g49920	protein kinase, putative, expressed
	1	LOC_Os01g49930	expressed protein
	1	LOC_Os01g49940	ESP4, putative, expressed
	1	LOC_Os01g49950	transposon protein, putative, unclassified, expressed
	1	LOC_Os01g49960	expressed protein
	1	LOC_Os01g49970	retrotransposon protein, putative, unclassified, expressed
	1	LOC_Os01g49980	retrotransposon protein, putative, unclassified, expressed
	1	LOC_Os01g49990	retrotransposon protein, putative, unclassified
	1	LOC_Os01g50000	expressed protein
	1	LOC_Os01g50010	clathrin assembly protein, putative, expressed
	1	LOC_Os01g50020	expressed protein
	1	LOC_Os01g50030	CPuORF25 - conserved peptide uORF-containing transcript, expressed
	1	LOC_Os01g50032	expressed protein
	1	LOC_Os01g50040	DNA binding protein, putative, expressed	Zhou et al. 2016
	1	LOC_Os01g50050	polyprenyl synthetase, putative, expressed	Zhou et al. 2016
	1	LOC_Os01g50060	1-aminocyclopropane-1-carboxylate deaminase, putative, expressed
	1	LOC_Os01g50070	multidrug resistance protein 1, putative, expressed
	1	LOC_Os01g50080	MDR-like ABC transporter, putative, expressed
	1	LOC_Os01g50090	retrotransposon protein, putative, unclassified, expressed
	1	LOC_Os01g50100	ABC transporter, ATP-binding protein, putative, expressed	Zhou et al. 2016
	1	LOC_Os01g50110	MYB family transcription factor, putative, expressed
	1	LOC_Os01g50120	expressed protein
	1	LOC_Os01g50140	transposon protein, putative, unclassified
	1	LOC_Os01g50160	MDR-like ABC transporter, putative, expressed	Zhou et al. 2016
	1	LOC_Os01g50170	eukaryotic aspartyl protease domain containing protein, expressed	Zhou et al. 2016
	1	LOC_Os01g50180	retrotransposon protein, putative, Ty1-copia subclass, expressed
	1	LOC_Os01g50190	expressed protein
	1	LOC_Os01g50200	UDP-glucoronosyl and UDP-glucosyl transferase domain containing protein, expressed
	1	LOC_Os01g50220	retrotransposon protein, putative, LINE subclass, expressed
	1	LOC_Os01g50230	expressed protein
	1	LOC_Os01g50240	expressed protein
	1	LOC_Os01g50259	expressed protein
	1	LOC_Os01g50280	expressed protein
	1	LOC_Os01g50290	expressed protein
	1	LOC_Os01g50300	expressed protein
	1	LOC_Os01g50310	VIP1 protein, putative, expressed
	1	LOC_Os01g50320	surp module family protein, putative, expressed
	1	LOC_Os01g50330	strictosidine synthase 1 precursor, putative, expressed
	1	LOC_Os01g50340	transposon protein, putative, unclassified, expressed
	1	LOC_Os01g50350	expressed protein
	1	LOC_Os01g50360	NAC domain containing protein, putative, expressed
	1	LOC_Os01g50370	STE_MEKK_ste11_MAP3K.4 - STE kinases include homologs to sterile 7, sterile 11 and sterile 20 from yeast, expressed	Zhou et al. 2016
	1	LOC_Os01g50380	expressed protein
	1	LOC_Os01g50400	STE_MEKK_ste11_MAP3K.5 - STE kinases include homologs to sterile 7, sterile 11 and sterile 20 from yeast, expressed	Zhou et al. 2016
	1	LOC_Os01g50410	STE_MEKK_ste11_MAP3K.6 - STE kinases include homologs to sterile 7, sterile 11 and sterile 20 from yeast, expressed	Zhou et al. 2016
	1	LOC_Os01g50420	STE_MEKK_ste11_MAP3K.7 - STE kinases include homologs to sterile 7, sterile 11 and sterile 20 from yeast, expressed	Zhou et al. 2016
	1	LOC_Os01g50430	expressed protein
	1	LOC_Os01g50440	AWPM-19-like membrane family protein, putative, expressed
	1	LOC_Os01g50450	expressed protein	Zhou et al. 2016
	1	LOC_Os01g50460	nodulin MtN3 family protein, putative, expressed
	1	LOC_Os01g50470	regulator of chromosome condensation, putative, expressed
	1	LOC_Os01g50480	SAM dependent carboxyl methyltransferase, putative, expressed
	1	LOC_Os01g50490	cytochrome P450, putative, expressed
	1	LOC_Os01g50500	retrotransposon protein, putative, Ty3-gypsy subclass
	1	LOC_Os01g50510	expressed protein
	1	LOC_Os01g50520	cytochrome P450 monooxygenase CYP711A12, putative, expressed
	1	LOC_Os01g50530	cytochrome P450, putative, expressed
	1	LOC_Os01g50550	retrotransposon protein, putative, unclassified, expressed
	1	LOC_Os01g50560	expressed protein
	1	LOC_Os01g50570	cytochrome P450 monooxygenase CYP711A12, putative, expressed
	1	LOC_Os01g50580	cytochrome P450, putative, expressed
	1	LOC_Os01g50590	cytochrome P450, putative, expressed
	1	LOC_Os01g50600	expressed protein
	1	LOC_Os01g50610	SAM dependent carboxyl methyltransferase, putative, expressed
	1	LOC_Os01g50616	phosphatidylinositol transfer, putative, expressed	Zhou et al. 2016
	1	LOC_Os01g50622	DNA-binding protein DSP1, putative, expressed
	1	LOC_Os01g50630	hypothetical protein
	1	LOC_Os01g50640	retrotransposon protein, putative, unclassified, expressed
	1	LOC_Os01g50650	retrotransposon protein, putative, unclassified, expressed
	1	LOC_Os01g50660	retrotransposon protein, putative, unclassified
	1	LOC_Os01g50670	retrotransposon protein, putative, unclassified, expressed
	1	LOC_Os01g50680	OsSub2 - Putative Subtilisin homologue, expressed	Zhou et al. 2016
	1	LOC_Os01g50690	WD domain, G-beta repeat domain containing protein, expressed
	1	LOC_Os01g50700	dehydrin family protein, expressed	Zhou et al. 2016
	1	LOC_Os01g50710	hypothetical protein
	1	LOC_Os01g50720	MYB family transcription factor, putative, expressed
	1	LOC_Os01g50730	expressed protein	Zhou et al. 2016
	1	LOC_Os01g50740	expressed protein
	1	LOC_Os01g50750	zinc finger, C3HC4 type domain containing protein, expressed
	1	LOC_Os01g50760	polyprenyl synthetase, putative, expressed
	1	LOC_Os01g50770	adaptor complexes medium subunit family domain containing protein, expressed
	1	LOC_Os01g50780	expressed protein
	1	LOC_Os01g50790	transposon protein, putative, unclassified, expressed
	1	LOC_Os01g50800	expressed protein
	1	LOC_Os01g50810	invertase/pectin methylesterase inhibitor family protein, putative, expressed
	1	LOC_Os01g50820	transporter, major facilitator family, putative, expressed
	1	LOC_Os01g50830	expressed protein
	1	LOC_Os01g50840	expressed protein	Zhou et al. 2016
	1	LOC_Os01g50849	expressed protein
	1	LOC_Os01g50860	chloride transporter, chloride channel family, putative, expressed
	1	LOC_Os01g50870	expressed protein
	1	LOC_Os01g50880	hypothetical protein
	1	LOC_Os01g50890	expressed protein
	1	LOC_Os01g50900	Cupin domain containing protein, expressed
	1	LOC_Os01g50910	late embryogenesis abundant protein, group 3, putative, expressed	Zhou et al. 2016
	1	LOC_Os01g50930	expressed protein	Zhou et al. 2016
	1	LOC_Os01g50934	fiber protein Fb11, putative, expressed
	1	LOC_Os01g50940	helix-loop-helix DNA-binding domain containing protein, expressed
	1	LOC_Os01g50950	expressed protein
MQTLSNC1.1	1	LOC_Os01g15190	retrotransposon protein, putative, unclassified, expressed
	1	LOC_Os01g15200	hypothetical protein
	1	LOC_Os01g15210	expressed protein
	1	LOC_Os01g15220	expressed protein
	1	LOC_Os01g15229	expressed protein
	1	LOC_Os01g15240	expressed protein
	1	LOC_Os01g15250	expressed protein	Zhou et al. 2016
	1	LOC_Os01g15260	dynein light chain type 1 domain containing protein, expressed
	1	LOC_Os01g15270	expressed protein	Zhou et al. 2016
	1	LOC_Os01g15280	transposon protein, putative, unclassified, expressed
	1	LOC_Os01g15290	ribosomal L18p/L5e family protein, putative, expressed
	1	LOC_Os01g15300	zinc finger helicase family protein, putative, expressed
	1	LOC_Os01g15310	LSM domain containing protein, expressed
	1	LOC_Os01g15320	RALFL9 - Rapid ALkalinization Factor RALF family protein precursor, expressed
	1	LOC_Os01g15330	expressed protein
	1	LOC_Os01g15340	flowering promoting factor-like 1, putative, expressed	Zhou et al. 2016
	1	LOC_Os01g15350	zinc finger C-x8-C-x5-C-x3-H type family protein, expressed
	1	LOC_Os01g15370	retrotransposon protein, putative, Ty3-gypsy subclass
	1	LOC_Os01g15380	transposon protein, putative, unclassified, expressed	Zhou et al. 2016
	1	LOC_Os01g15390	expressed protein
	1	LOC_Os01g15399	expressed protein
	1	LOC_Os01g15410	conserved hypothetical protein
	1	LOC_Os01g15420	retrotransposon protein, putative, Ty3-gypsy subclass, expressed
	1	LOC_Os01g15438	retrotransposon protein, putative, unclassified
	1	LOC_Os01g15448	expressed protein
	1	LOC_Os01g15460	zinc finger C-x8-C-x5-C-x3-H type family protein, expressed
	1	LOC_Os01g15470	protein kinase, putative, expressed
	1	LOC_Os01g15480	EMB3013, putative, expressed
	1	LOC_Os01g15490	phosphoadenosine phosphosulfate, putative, expressed	Zhou et al. 2016
	1	LOC_Os01g15510	expressed protein
	1	LOC_Os01g15520	expressed protein
	1	LOC_Os01g15530	tetratricopeptide-like helical, putative, expressed
	1	LOC_Os01g15540	kinesin motor domain containing protein, putative, expressed
	1	LOC_Os01g15550	expressed protein
	1	LOC_Os01g15560	expressed protein
	1	LOC_Os01g15570	retrotransposon protein, putative, unclassified
	1	LOC_Os01g15580	disease resistance protein RGA2, putative, expressed
	1	LOC_Os01g15590	expressed protein
	1	LOC_Os01g15600	PUR ALPHA-1, putative, expressed
	1	LOC_Os01g15610	expressed protein
	1	LOC_Os01g15620	transposon protein, putative, unclassified, expressed
	1	LOC_Os01g15630	zinc finger, C3HC4 type domain containing protein, expressed
	1	LOC_Os01g15640	no apical meristem protein, putative, expressed
	1	LOC_Os01g15650	transposon protein, putative, unclassified, expressed
	1	LOC_Os01g15660	NAD dependent epimerase/dehydratase family protein, putative, expressed
	1	LOC_Os01g15680	transferase, putative, expressed
	1	LOC_Os01g15690	retrotransposon protein, putative, unclassified, expressed
	1	LOC_Os01g15700	transposon protein, putative, Pong sub-class, expressed
	1	LOC_Os01g15709	transferase family protein, putative, expressed
	1	LOC_Os01g15720	tobamovirus movement protein containing protein, expressed
	1	LOC_Os01g15740	expressed protein
	1	LOC_Os01g15750	retrotransposon protein, putative, unclassified, expressed
MQTLSNC1.2	1	LOC_Os01g39430	anthocyanin regulatory protein, putative
	1	LOC_Os01g39440	transposon protein, putative, CACTA, En/Spm sub-class, expressed
	1	LOC_Os01g39450	transposon protein, putative, CACTA, En/Spm sub-class, expressed
	1	LOC_Os01g39464	transposon protein, putative, CACTA, En/Spm sub-class, expressed
	1	LOC_Os01g39480	anthocyanin regulatory Lc protein, putative, expressed
	1	LOC_Os01g39490	expressed protein
	1	LOC_Os01g39500	transposon protein, putative, unclassified
	1	LOC_Os01g39510	hypothetical protein
	1	LOC_Os01g39520	retrotransposon, putative, centromere-specific, expressed
	1	LOC_Os01g39530	retrotransposon, putative, centromere-specific
	1	LOC_Os01g39540	retrotransposon, putative, centromere-specific
	1	LOC_Os01g39550	retrotransposon protein, putative, Ty1-copia subclass, expressed
	1	LOC_Os01g39560	anthocyanin regulatory protein, putative, expressed
	1	LOC_Os01g39570	retrotransposon protein, putative, Ty3-gypsy subclass, expressed
	1	LOC_Os01g39580	anthocyanin regulatory Lc protein, putative, expressed
	1	LOC_Os01g39590	expressed protein
	1	LOC_Os01g39600	expressed protein	Zhou et al. 2016
	1	LOC_Os01g39630	DNA repair protein Rad51, putative, expressed
	1	LOC_Os01g39640	retrotransposon protein, putative, unclassified, expressed
	1	LOC_Os01g39650	programmed cell death protein 2, putative, expressed
	1	LOC_Os01g39660	transposon protein, putative, unclassified
	1	LOC_Os01g39670	OsFBD1 - F-box and FBD domain containing protein, expressed
	1	LOC_Os01g39680	expressed protein
	1	LOC_Os01g39690	expressed protein
	1	LOC_Os01g39700	expressed protein
	1	LOC_Os01g39710	expressed protein
	1	LOC_Os01g39720	retrotransposon protein, putative, unclassified, expressed
	1	LOC_Os01g39730	retrotransposon protein, putative, unclassified, expressed
	1	LOC_Os01g39740	retrotransposon protein, putative, unclassified, expressed
	1	LOC_Os01g39750	hypothetical protein
	1	LOC_Os01g39760	expressed protein
	1	LOC_Os01g39770	calcineurin B, putative, expressed	Zhou et al. 2016
	1	LOC_Os01g39780	expressed protein
	1	LOC_Os01g39790	esterase/lipase/thioesterase, putative, expressed
	1	LOC_Os01g39800	esterase, putative, expressed
	1	LOC_Os01g39810	Alg9-like mannosyltransferase protein, putative, expressed
	1	LOC_Os01g39820	expressed protein
	1	LOC_Os01g39830	beta-galactosidase, putative, expressed
	1	LOC_Os01g39840	expressed protein
	1	LOC_Os01g39850	histone-like transcription factor and archaeal histone, putative, expressed
	1	LOC_Os01g39860	1-aminocyclopropane-1-carboxylate oxidase protein, putative, expressed	Zhou et al. 2016
	1	LOC_Os01g39870	expressed protein
	1	LOC_Os01g39890	transposon protein, putative, unclassified, expressed	Zhou et al. 2016
	1	LOC_Os01g39910	expressed protein
	1	LOC_Os01g39920	retrotransposon protein, putative, Ty3-gypsy subclass
	1	LOC_Os01g39930	retrotransposon protein, putative, Ty3-gypsy subclass, expressed
	1	LOC_Os01g39940	transposon protein, putative, unclassified
	1	LOC_Os01g39950	expressed protein
	1	LOC_Os01g39960	lycopene epsilon cyclase, chloroplast precursor, putative, expressed	Zhou et al. 2016
	1	LOC_Os01g39970	protein kinase domain containing protein, putative, expressed	Zhou et al. 2016
	1	LOC_Os01g39980	hypothetical protein
	1	LOC_Os01g39990	expressed protein
	1	LOC_Os01g40000	expressed protein
	1	LOC_Os01g40010	retrotransposon protein, putative, unclassified, expressed
	1	LOC_Os01g40020	expressed protein
	1	LOC_Os01g40030	expressed protein
	1	LOC_Os01g40040	expressed protein
	1	LOC_Os01g40050	peptidyl-prolyl cis-trans isomerase, putative, expressed
	1	LOC_Os01g40070	expressed protein
	1	LOC_Os01g40080	hypothetical protein
	1	LOC_Os01g40094	protein phosphatase 2C, putative, expressed	Zhou et al. 2016
	1	LOC_Os01g40110	ZOS1-11 - C2H2 zinc finger protein, expressed
	1	LOC_Os01g40120	expressed protein
	1	LOC_Os01g40130	retrotransposon protein, putative, unclassified, expressed
	1	LOC_Os01g40140	expressed protein
	1	LOC_Os01g40150	eukaryotic translation initiation factor 5B, putative, expressed
	1	LOC_Os01g40160	OsFBX16 - F-box domain containing protein, expressed
	1	LOC_Os01g40170	translation initiation factor, putative, expressed
	1	LOC_Os01g40180	expressed protein
	1	LOC_Os01g40190	retrotransposon protein, putative, unclassified, expressed	Zhou et al. 2016
	1	LOC_Os01g40200	XIK, putative, expressed
	1	LOC_Os01g40210	hypothetical protein
	1	LOC_Os01g40220	DEFL7 - Defensin and Defensin-like DEFL family
	1	LOC_Os01g40230	transposon protein, putative, unclassified, expressed
	1	LOC_Os01g40240	expressed protein
	1	LOC_Os01g40250	down-regulated in metastasis family protein, expressed
	1	LOC_Os01g40260	WRKY77, expressed	Zhou et al. 2016
	1	LOC_Os01g40280	integral membrane protein, putative, expressed	Zhou et al. 2016
	1	LOC_Os01g40290	expressed protein	Zhou et al. 2016
	1	LOC_Os01g40310	expressed protein	Zhou et al. 2016
	1	LOC_Os01g40320	DNA damage-binding protein 1, putative, expressed
	1	LOC_Os01g40330	DUF630/DUF632 domains containing protein, putative, expressed
	1	LOC_Os01g40340	SIT4 phosphatase-associated protein domain containing protein, expressed
	1	LOC_Os01g40350	hypothetical protein
	1	LOC_Os01g40360	amino acid transporter family protein, putative, expressed
MQTLSNC1.3	1	LOC_Os01g53820	expressed protein	Zhou et al. 2016
	1	LOC_Os01g53830	transposon protein, putative, CACTA, En/Spm sub-class, expressed
	1	LOC_Os01g53840	protein kinase family protein, putative, expressed
	1	LOC_Os01g53850	hypothetical protein
	1	LOC_Os01g53860	expressed protein
	1	LOC_Os01g53870	transposon protein, putative, unclassified, expressed
	1	LOC_Os01g53880	OsIAA6 - Auxin-responsive Aux/IAA gene family member, expressed
	1	LOC_Os01g53890	RNA methyltransferase, TrmH family protein, putative, expressed
	1	LOC_Os01g53900	elongation factor, putative, expressed
	1	LOC_Os01g53910	dehydrogenase, putative, expressed
	1	LOC_Os01g53920	receptor-like protein kinase 5 precursor, putative, expressed	Zhou et al. 2016
	1	LOC_Os01g53930	hexokinase, putative, expressed
	1	LOC_Os01g53940	expressed protein
	1	LOC_Os01g53950	retrotransposon protein, putative, Ty3-gypsy subclass
	1	LOC_Os01g53960	retrotransposon protein, putative, Ty3-gypsy subclass, expressed
	1	LOC_Os01g53970	circumsporozoite protein precursor, putative, expressed
	1	LOC_Os01g53980	IQ calmodulin-binding motif family protein, expressed
	1	LOC_Os01g53990	pectinesterase, putative, expressed
	1	LOC_Os01g54000	expressed protein
	1	LOC_Os01g54010	peptidase, putative, expressed
	1	LOC_Os01g54020	tRNA synthetase, putative, expressed	Zhou et al. 2016
	1	LOC_Os01g54030	NADP-dependent malic enzyme, putative, expressed	Zhou et al. 2016
	1	LOC_Os01g54040	ATP-dependent protease La, putative, expressed
	1	LOC_Os01g54050	histidine-containing phosphotransfer protein, putative, expressed
	1	LOC_Os01g54060	expressed protein
	1	LOC_Os01g54070	expressed protein
	1	LOC_Os01g54080	kinesin motor protein-related, putative, expressed
	1	LOC_Os01g54090	expressed protein
	1	LOC_Os01g54100	CK1_CaseinKinase_1a.2 - CK1 includes the casein kinase 1 kinases, expressed
	1	LOC_Os01g54119	retrotransposon protein, putative, unclassified, expressed
	1	LOC_Os01g54140	expressed protein
	1	LOC_Os01g54150	retrotransposon protein, putative, unclassified, expressed
	1	LOC_Os01g54160	retrotransposon protein, putative, unclassified, expressed
	1	LOC_Os01g54170	expressed protein
	1	LOC_Os01g54180	DUF640 domain containing protein, putative, expressed
	1	LOC_Os01g54190	expressed protein
	1	LOC_Os01g54210	GATA zinc finger domain containing protein, expressed
	1	LOC_Os01g54220	transposon protein, putative, unclassified, expressed
	1	LOC_Os01g54230	expressed protein
	1	LOC_Os01g54240	nucleoporin, putative, expressed
	1	LOC_Os01g54250	retrotransposon protein, putative, unclassified, expressed
	1	LOC_Os01g54260	retrotransposon protein, putative, unclassified
	1	LOC_Os01g54270	transposon protein, putative, unclassified, expressed
	1	LOC_Os01g54280	conserved hypothetical protein
	1	LOC_Os01g54290	retrotransposon protein, putative, unclassified, expressed
	1	LOC_Os01g54300	OsMan02 - Endo-Beta-Mannanase, expressed
	1	LOC_Os01g54310	hypothetical protein
	1	LOC_Os01g54320	hypothetical protein
	1	LOC_Os01g54330	retrotransposon protein, putative, unclassified
	1	LOC_Os01g54340	plant-specific domain TIGR01615 family protein, expressed	Zhou et al. 2016
	1	LOC_Os01g54350	protein kinase domain containing protein, expressed
	1	LOC_Os01g54360	expressed protein
	1	LOC_Os01g54370	dihydropyrimidinase, putative, expressed
	1	LOC_Os01g54380	PPR repeat domain containing protein, putative, expressed
	1	LOC_Os01g54390	S4 domain containing protein, putative, expressed
	1	LOC_Os01g54400	VQ domain containing protein, putative, expressed
	1	LOC_Os01g54410	hypothetical protein
	1	LOC_Os01g54420	dynamin family protein, putative, expressed
	1	LOC_Os01g54424	expressed protein
	1	LOC_Os01g54430	plastocyanin-like domain containing protein, putative, expressed
	1	LOC_Os01g54440	expressed protein
	1	LOC_Os01g54450	DUF584 domain containing protein, putative, expressed
	1	LOC_Os01g54460	expressed protein
	1	LOC_Os01g54470	GDSL-like lipase/acylhydrolase, putative, expressed
	1	LOC_Os01g54480	serine/threonine protein kinase, putative, expressed
	1	LOC_Os01g54490	osFTL9 FT-Like9 homologous to Flowering Locus T gene; contains Pfam profile PF01161: Phosphatidylethanolamine-binding protein
	1	LOC_Os01g54510	MAC/Perforin domain containing protein, putative, expressed
	1	LOC_Os01g54515	peptide transporter PTR2, putative, expressed
	1	LOC_Os01g54520	DUF1264 domain containing protein, putative, expressed
	1	LOC_Os01g54530	hydrolase, acting on carbon-nitrogen, putative, expressed
	1	LOC_Os01g54540	ribosomal protein L13, putative, expressed	Zhou et al. 2016
	1	LOC_Os01g54550	HSF-type DNA-binding domain containing protein, expressed
	1	LOC_Os01g54560	trehalose synthase, putative, expressed
	1	LOC_Os01g54570	DUF623 domain containing protein, expressed
	1	LOC_Os01g54580	transporter family protein, putative, expressed
	1	LOC_Os01g54590	ras-related protein, putative, expressed
	1	LOC_Os01g54600	WRKY13, expressed
	1	LOC_Os01g54610	retrotransposon protein, putative, unclassified
	1	LOC_Os01g54620	CESA4 - cellulose synthase, expressed
	1	LOC_Os01g54630	leucine rich repeat family protein, putative, expressed
	1	LOC_Os01g54640	retrotransposon protein, putative, unclassified
MQTLSNK2.1	2	LOC_Os02g04980	transposon protein, putative, unclassified, expressed
	2	LOC_Os02g04990	expressed protein
	2	LOC_Os02g05000	expressed protein
	2	LOC_Os02g05020	hypothetical protein
	2	LOC_Os02g05030	sucrose-phosphatase, putative, expressed
	2	LOC_Os02g05040	cyclin-related protein, putative, expressed
	2	LOC_Os02g05050	OsSAUR4 - Auxin-responsive SAUR gene family member, expressed
	2	LOC_Os02g05060	OsSAUR5 - Auxin-responsive SAUR gene family member, expressed
	2	LOC_Os02g05070	expressed protein
	2	LOC_Os02g05080	expressed protein
	2	LOC_Os02g05090	expressed protein
	2	LOC_Os02g05100	transposon protein, putative, unclassified, expressed
	2	LOC_Os02g05110	transposon protein, putative, unclassified
	2	LOC_Os02g05120	expressed protein	Zhou et al 2016
	2	LOC_Os02g05130	expressed protein
	2	LOC_Os02g05140	expressed protein
	2	LOC_Os02g05150	retrotransposon protein, putative, unclassified, expressed
	2	LOC_Os02g05160	retrotransposon protein, putative, unclassified, expressed
	2	LOC_Os02g05170	retrotransposon protein, putative, Ty3-gypsy subclass, expressed
	2	LOC_Os02g05180	retrotransposon protein, putative, Ty3-gypsy subclass, expressed
	2	LOC_Os02g05190	expressed protein
	2	LOC_Os02g05199	expressed protein
	2	LOC_Os02g05210	retrotransposon protein, putative, unclassified, expressed
	2	LOC_Os02g05220	retrotransposon protein, putative, unclassified, expressed
	2	LOC_Os02g05230	retrotransposon protein, putative, unclassified, expressed
	2	LOC_Os02g05240	expressed protein
	2	LOC_Os02g05244	expressed protein
	2	LOC_Os02g05250	expressed protein
	2	LOC_Os02g05260	retrotransposon protein, putative, unclassified, expressed
	2	LOC_Os02g05270	hypothetical protein	Zhou et al 2016
	2	LOC_Os02g05280	hypothetical protein
	2	LOC_Os02g05290	hypothetical protein
	2	LOC_Os02g05300	expressed protein
	2	LOC_Os02g05310	splicing factor 3B subunit 1, putative, expressed
	2	LOC_Os02g05320	phosphatidate cytidylyltransferase family protein, putative, expressed
	2	LOC_Os02g05330	DEAD-box ATP-dependent RNA helicase, putative, expressed
	2	LOC_Os02g05340	proteasome/cyclosome repeat containing protein, expressed
	2	LOC_Os02g05350	expressed protein
	2	LOC_Os02g05360	expressed protein
	2	LOC_Os02g05365	expressed protein
	2	LOC_Os02g05370	retrotransposon protein, putative, Ty3-gypsy subclass, expressed
	2	LOC_Os02g05390	retrotransposon protein, putative, Ty3-gypsy subclass, expressed
	2	LOC_Os02g05400	transmembrane protein 15, putative, expressed
	2	LOC_Os02g05410	splicing factor 3B subunit 1, putative, expressed	Zhou et al 2016
	2	LOC_Os02g05420	expressed protein
	2	LOC_Os02g05430	expressed protein
	2	LOC_Os02g05440	expressed protein
	2	LOC_Os02g05450	Homeobox domain containing protein, expressed
	2	LOC_Os02g05460	hypothetical protein
	2	LOC_Os02g05470	CCT motif family protein, expressed	Zhou et al 2016
	2	LOC_Os02g05480	CGMC_MAPKCMGC_2_SLT2y_ERK.1 - CGMC includes CDA, MAPK, GSK3, and CLKC kinases, expressed
	2	LOC_Os02g05490	expressed protein
	2	LOC_Os02g05500	pyridoxamine 5'-phosphate oxidase family protein, putative, expressed
	2	LOC_Os02g05510	GATA transcription factor 25, putative, expressed
	2	LOC_Os02g05520	expressed protein
	2	LOC_Os02g05530	expressed protein	Zhou et al 2016
	2	LOC_Os02g05540	expressed protein
	2	LOC_Os02g05550	retrotransposon protein, putative, Ty1-copia subclass, expressed	Zhou et al 2016
	2	LOC_Os02g05560	retrotransposon protein, putative, unclassified, expressed
	2	LOC_Os02g05570	transposon protein, putative, CACTA, En/Spm sub-class
	2	LOC_Os02g05580	transposon protein, putative, CACTA, En/Spm sub-class, expressed
	2	LOC_Os02g05590	ribosome inactivating protein, putative, expressed
	2	LOC_Os02g05600	expressed protein
	2	LOC_Os02g05610	ZOS2-03 - C2H2 zinc finger protein, expressed
	2	LOC_Os02g05620	ATEXO70G1, putative, expressed
	2	LOC_Os02g05630	protein phosphatase 2C, putative, expressed
	2	LOC_Os02g05640	homeobox associated leucine zipper, putative, expressed	Zhou et al 2016
	2	LOC_Os02g05650	expressed protein
	2	LOC_Os02g05660	DEAD-box ATP-dependent RNA helicase 35A, putative, expressed
	2	LOC_Os02g05670	expressed protein
	2	LOC_Os02g05680	apoptosis-inducing factor 2, putative, expressed
	2	LOC_Os02g05686	expressed protein	Zhou et al 2016
	2	LOC_Os02g05692	zinc finger, C3HC4 type domain containing protein, expressed
	2	LOC_Os02g05700	OsFBO8 - F-box and other domain containing protein, expressed
	2	LOC_Os02g05710	expressed protein
	2	LOC_Os02g05720	pentatricopeptide repeat protein PPR986-12, putative, expressed
	2	LOC_Os02g05730	protein kinase domain containing protein, expressed	Zhou et al 2016
	2	LOC_Os02g05744	endoglucanase, putative, expressed
	2	LOC_Os02g05760	hypothetical protein
	2	LOC_Os02g05770	expressed protein
	2	LOC_Os02g05780	expressed protein
	2	LOC_Os02g05790	expressed protein
	2	LOC_Os02g05800	expressed protein
	2	LOC_Os02g05810	expressed protein
	2	LOC_Os02g05820	protein kinase domain containing protein, expressed
	2	LOC_Os02g05830	ribulose bisphosphate carboxylase small chain, chloroplast precursor, putative, expressed
	2	LOC_Os02g05840	VIL2 protein, putative, expressed
	2	LOC_Os02g05850	transposon protein, putative, unclassified, expressed
	2	LOC_Os02g05860	retrotransposon protein, putative, unclassified, expressed
	2	LOC_Os02g05870	expressed protein
	2	LOC_Os02g05880	RNA polymerase Rpb1, domain 2 family protein, expressed
	2	LOC_Os02g05890	EMB1303, putative, expressed	Zhou et al 2016
	2	LOC_Os02g05900	ternary complex factor MIP1, putative, expressed
	2	LOC_Os02g05910	phytosulfokine receptor precursor, putative, expressed
	2	LOC_Os02g05920	phytosulfokine receptor precursor, putative, expressed
	2	LOC_Os02g05930	phytosulfokine receptor precursor, putative, expressed
	2	LOC_Os02g05940	phytosulfokine receptor precursor, putative, expressed
	2	LOC_Os02g05950	phytosulfokine receptor precursor, putative, expressed
	2	LOC_Os02g05960	phytosulfokine receptor precursor, putative, expressed
	2	LOC_Os02g05970	phytosulfokine receptor precursor, putative, expressed
	2	LOC_Os02g05980	phytosulfokine receptor precursor, putative, expressed
	2	LOC_Os02g05990	transposon protein, putative, unclassified
	2	LOC_Os02g06000	transposon protein, putative, unclassified, expressed
	2	LOC_Os02g06010	integral membrane protein, putative, expressed
	2	LOC_Os02g06030	phytosulfokine receptor precursor, putative, expressed
	2	LOC_Os02g06040	retrotransposon protein, putative, unclassified, expressed
	2	LOC_Os02g06050	transposon protein, putative, unclassified, expressed
	2	LOC_Os02g06060	hypothetical protein
	2	LOC_Os02g06070	phytosulfokine receptor precursor, putative, expressed	Zhou et al 2016
	2	LOC_Os02g06080	expressed protein
	2	LOC_Os02g06090	phytosulfokine receptor precursor, putative, expressed
	2	LOC_Os02g06100	expressed protein
	2	LOC_Os02g06110	transposon protein, putative, unclassified, expressed
	2	LOC_Os02g06120	Leucine Rich Repeat family protein, expressed
	2	LOC_Os02g06130	phytosulfokine receptor precursor, putative, expressed	Zhou et al 2016
	2	LOC_Os02g06140	retrotransposon protein, putative, unclassified, expressed
	2	LOC_Os02g06150	brassinosteroid LRR receptor kinase precursor, putative, expressed
	2	LOC_Os02g06160	cysteine-rich receptor-like protein kinase 16 precursor, putative, expressed	Zhou et al 2016
	2	LOC_Os02g06170	expressed protein
	2	LOC_Os02g06180	phytosulfokine receptor precursor, putative, expressed
	2	LOC_Os02g06190	phytosulfokine receptor precursor, putative, expressed
	2	LOC_Os02g06200	phytosulfokine receptor precursor, putative, expressed	Zhou et al 2016
	2	LOC_Os02g06205	phytosulfokine receptor precursor, putative, expressed
	2	LOC_Os02g06210	phytosulfokine receptor precursor, putative, expressed
	2	LOC_Os02g06215	RNA-directed DNA polymerase, putative, expressed
	2	LOC_Os02g06220	receptor protein kinase-like protein At4g34220 precursor, putative, expressed
	2	LOC_Os02g06230	retrotransposon protein, putative, unclassified, expressed
	2	LOC_Os02g06240	phytosulfokine receptor precursor, putative, expressed
	2	LOC_Os02g06250	phytosulfokine receptor precursor, putative, expressed	Zhou et al 2016
	2	LOC_Os02g06260	phytosulfokine receptor precursor, putative, expressed
	2	LOC_Os02g06270	phytosulfokine receptor precursor, putative, expressed
	2	LOC_Os02g06280	receptor-like protein kinase 2 precursor, putative, expressed
	2	LOC_Os02g06290	rhodanese-like domain containing protein, putative, expressed
	2	LOC_Os02g06300	GTP-binding protein lepA, putative, expressed	Zhou et al 2016
	2	LOC_Os02g06310	expressed protein
	2	LOC_Os02g06320	RNA recognition motif 2 domain containing protein, expressed
	2	LOC_Os02g06330	AP2 domain containing protein, expressed
	2	LOC_Os02g06340	EH domain-containing protein 1, putative, expressed
	2	LOC_Os02g06350	expressed protein
	2	LOC_Os02g06360	uncharacterized protein CPn_0526/CP_0226/CPj0526/CpB0547, putative, expressed
	2	LOC_Os02g06370	whirly transcription factor domain containing protein, expressed
	2	LOC_Os02g06380	plant-specific domain TIGR01627 family protein, expressed
	2	LOC_Os02g06390	expressed protein
	2	LOC_Os02g06400	growth regulator related protein, putative, expressed
	2	LOC_Os02g06410	CBS domain containing membrane protein, putative, expressed	Zhou et al 2016
	2	LOC_Os02g06420	expressed protein
	2	LOC_Os02g06430	DUF292 domain containing protein, expressed
	2	LOC_Os02g06440	expressed protein
	2	LOC_Os02g06450	coiled-coil domain-containing protein 72, putative, expressed
	2	LOC_Os02g06460	expressed protein
	2	LOC_Os02g06470	OsFBX38 - F-box domain containing protein, expressed
	2	LOC_Os02g06480	SCO1 protein homolog, mitochondrial precursor, putative, expressed
	2	LOC_Os02g06490	vacuolar protein sorting-associated protein 4, putative, expressed
	2	LOC_Os02g06500	DSHCT domain containing protein, expressed
	2	LOC_Os02g06510	myosin heavy chain, putative, expressed
	2	LOC_Os02g06520	OsFBLD1 - F-box, LRR and FBD domain containing protein, expressed
	2	LOC_Os02g06530	armadillo/beta-catenin repeat family protein, putative, expressed
	2	LOC_Os02g06540	transporter family protein, putative, expressed	Zhou et al 2016
	2	LOC_Os02g06550	retrotransposon, putative, centromere-specific
	2	LOC_Os02g06560	wound induced protein, putative, expressed
	2	LOC_Os02g06570	CAMK_KIN1/SNF1/Nim1_like.13 - CAMK includes calcium/calmodulin depedent protein kinases, expressed
	2	LOC_Os02g06580	formin, putative, expressed	Zhou et al 2016
	2	LOC_Os02g06584	zinc finger C-x8-C-x5-C-x3-H type family protein, expressed
	2	LOC_Os02g06588	ATP binding protein, putative, expressed
	2	LOC_Os02g06592	SNF2 family N-terminal domain containing protein, expressed
	2	LOC_Os02g06600	receptor-like protein kinase 2 precursor, putative, expressed
	2	LOC_Os02g06605	expressed protein	Zhou et al 2016
	2	LOC_Os02g06610	expressed protein
	2	LOC_Os02g06630	peroxidase precursor, putative, expressed
	2	LOC_Os02g06640	ubiquitin family protein, putative, expressed
	2	LOC_Os02g06650	COX VIIa, putative, expressed
	2	LOC_Os02g06660	P21-Rho-binding domain containing protein, putative, expressed
	2	LOC_Os02g06670	retrotransposon protein, putative, unclassified, expressed
	2	LOC_Os02g06690	plastocyanin-like domain containing protein, putative, expressed
	2	LOC_Os02g06700	ribosomal protein, putative, expressed
	2	LOC_Os02g06720	WD domain containing protein, putative, expressed
	2	LOC_Os02g06725	expressed protein
	2	LOC_Os02g06730	expressed protein
	2	LOC_Os02g06740	retrotransposon protein, putative, Ty1-copia subclass, expressed
	2	LOC_Os02g06750	retrotransposon protein, putative, unclassified, expressed
	2	LOC_Os02g06754	expressed protein
	2	LOC_Os02g06760	expressed protein
	2	LOC_Os02g06770	expressed protein
	2	LOC_Os02g06779	expressed protein
	2	LOC_Os02g06790	expressed protein
	2	LOC_Os02g06810	retrotransposon protein, putative, unclassified, expressed
	2	LOC_Os02g06820	transposon protein, putative, unclassified, expressed
	2	LOC_Os02g06830	expressed protein
	2	LOC_Os02g06840	galactosyltransferase, putative, expressed
	2	LOC_Os02g06850	expressed protein
	2	LOC_Os02g06860	OsMADS80 - MADS-box family gene with M-alpha type-box, expressed
	2	LOC_Os02g06870	retrotransposon protein, putative, unclassified, expressed
	2	LOC_Os02g06880	EMB2758, putative, expressed
	2	LOC_Os02g06890	OTU-like cysteine protease family protein, putative, expressed
	2	LOC_Os02g06910	auxin response factor 6, putative, expressed
	2	LOC_Os02g06920	zinc finger, C3HC4 type, domain containing protein, expressed
	2	LOC_Os02g06930	protein kinase, putative, expressed	Zhou et al 2016
	2	LOC_Os02g06940	expressed protein
	2	LOC_Os02g06950	no apical meristem protein, putative, expressed
	2	LOC_Os02g06960	expressed protein
	2	LOC_Os02g06970	expressed protein
	2	LOC_Os02g06980	expressed protein
	2	LOC_Os02g06990	expressed protein
	2	LOC_Os02g07000	expressed protein
	2	LOC_Os02g07010	expressed protein	Zhou et al 2016
	2	LOC_Os02g07020	hypothetical protein
	2	LOC_Os02g07030	DUF640 domain containing protein, putative, expressed
	2	LOC_Os02g07040	biotin--protein ligase, putative, expressed
	2	LOC_Os02g07044	rhodanese-like domain containing protein, putative, expressed
	2	LOC_Os02g07050	pentatricopeptide, putative, expressed
	2	LOC_Os02g07060	tubulin/FtsZ domain containing protein, putative, expressed
	2	LOC_Os02g07070	RNA recognition motif family protein, expressed
	2	LOC_Os02g07080	transposon protein, putative, CACTA, En/Spm sub-class, expressed
	2	LOC_Os02g07090	transposon protein, putative, CACTA, En/Spm sub-class, expressed
	2	LOC_Os02g07100	transposon protein, putative, CACTA, En/Spm sub-class, expressed
	2	LOC_Os02g07110	OsSAUR6 - Auxin-responsive SAUR gene family member, expressed
	2	LOC_Os02g07120	HEAT repeat family protein, putative, expressed
	2	LOC_Os02g07130	expressed protein
	2	LOC_Os02g07140	expressed protein
	2	LOC_Os02g07150	urease accessory protein F, putative, expressed
	2	LOC_Os02g07160	glyoxalase family protein, putative, expressed	Zhou et al 2016
	2	LOC_Os02g07170	MYB family transcription factor, putative, expressed	Zhou et al 2016
	2	LOC_Os02g07180	expressed protein
	2	LOC_Os02g07190	expressed protein
	2	LOC_Os02g07200	protein-O-fucosyltransferase 1, putative, expressed
	2	LOC_Os02g07210	OTU-like cysteine protease family protein, putative, expressed
	2	LOC_Os02g07220	peptidyl-prolyl cis-trans isomerase, FKBP-type, putative, expressed
	2	LOC_Os02g07230	porphobilinogen deaminase, chloroplast precursor, putative, expressed
	2	LOC_Os02g07240	expressed protein
	2	LOC_Os02g07250	peptidase, cysteine peptidase active site, putative, expressed
	2	LOC_Os02g07260	phosphoglycerate kinase protein, putative, expressed
	2	LOC_Os02g07270	retrotransposon protein, putative, unclassified
	2	LOC_Os02g07280	retrotransposon protein, putative, unclassified
	2	LOC_Os02g07290	retrotransposon protein, putative, unclassified
	2	LOC_Os02g07300	hypothetical protein
	2	LOC_Os02g07310	argonaute, putative, expressed
	2	LOC_Os02g07320	expressed protein
	2	LOC_Os02g07330	expressed protein
	2	LOC_Os02g07340	HEAT repeat family protein, putative, expressed
	2	LOC_Os02g07350	inositol-1-monophosphatase, putative, expressed
	2	LOC_Os02g07360	pentatricopeptide containing protein, putative, expressed	Zhou et al 2016
	2	LOC_Os02g07370	retrotransposon protein, putative, unclassified, expressed
	2	LOC_Os02g07380	retrotransposon protein, putative, unclassified, expressed
	2	LOC_Os02g07390	retrotransposon, putative, centromere-specific, expressed
	2	LOC_Os02g07400	retrotransposon protein, putative, unclassified, expressed
	2	LOC_Os02g07410	glycine cleavage system H protein, putative, expressed
	2	LOC_Os02g07420	splicing factor, arginine/serine-rich 12, putative, expressed
	2	LOC_Os02g07430	OsMADS29 - MADS-box family gene with MIKCc type-box, expressed
	2	LOC_Os02g07440	DEFL78 - Defensin and Defensin-like DEFL family, expressed
	2	LOC_Os02g07450	core histone H2A/H2B/H3/H4, putative, expressed
	2	LOC_Os02g07460	expressed protein
	2	LOC_Os02g07480	transglycosylase SLT domain containing protein, expressed
	2	LOC_Os02g07490	glyceraldehyde-3-phosphate dehydrogenase, putative, expressed
	2	LOC_Os02g07495	expressed protein
	2	LOC_Os02g07500	retrotransposon protein, putative, Ty3-gypsy subclass, expressed
	2	LOC_Os02g07510	retrotransposon protein, putative, Ty3-gypsy subclass
	2	LOC_Os02g07520	retrotransposon protein, putative, Ty3-gypsy subclass, expressed
	2	LOC_Os02g07530	retrotransposon protein, putative, Ty3-gypsy subclass, expressed
	2	LOC_Os02g07540	retrotransposon protein, putative, Ty3-gypsy subclass, expressed
	2	LOC_Os02g07550	DEFL1 - Defensin and Defensin-like DEFL family, expressed
	2	LOC_Os02g07560	transposon protein, putative, unclassified, expressed
	2	LOC_Os02g07570	transposon protein, putative, unclassified, expressed
	2	LOC_Os02g07575	expressed protein
	2	LOC_Os02g07580	expressed protein
	2	LOC_Os02g07600	DEF3 - Defensin and Defensin-like DEFL family, expressed
	2	LOC_Os02g07610	transposon protein, putative, CACTA, En/Spm sub-class
	2	LOC_Os02g07620	transposon protein, putative, CACTA, En/Spm sub-class, expressed
	2	LOC_Os02g07624	gamma-thionin family domain containing protein, expressed
	2	LOC_Os02g07628	gamma-thionin family domain containing protein, expressed
	2	LOC_Os02g07630	copper-transporting ATPase, putative, expressed
	2	LOC_Os02g07640	expressed protein
	2	LOC_Os02g07650	zinc-binding protein, putative, expressed
	2	LOC_Os02g07654	expressed protein
	2	LOC_Os02g07670	URED, putative, expressed
	2	LOC_Os02g07680	cytochrome P450, putative, expressed
	2	LOC_Os02g07690	VQ domain containing protein, putative, expressed	Zhou et al 2016
	2	LOC_Os02g07700	expressed protein
	2	LOC_Os02g07709	expressed protein
	2	LOC_Os02g07720	cytidylyltransferase domain containing protein, expressed
	2	LOC_Os02g07730	haloacid dehalogenase-like hydrolase domain-containing protein 3, putative, expressed
	2	LOC_Os02g07740	RNA binding protein, putative, expressed
	2	LOC_Os02g07750	cell cycle control protein, putative, expressed
	2	LOC_Os02g07760	aldehyde dehydrogenase, putative, expressed
	2	LOC_Os02g07770	Myb transcription factor, putative, expressed
	2	LOC_Os02g07780	OsSPL4 - SBP-box gene family member, expressed
	2	LOC_Os02g07790	serine/threonine-protein kinase HT1, putative, expressed
	2	LOC_Os02g07800	transcription factor, putative, expressed
	2	LOC_Os02g07810	inactive receptor kinase At2g26730 precursor, putative, expressed
	2	LOC_Os02g07820	DUF581 domain containing protein, expressed
	2	LOC_Os02g07830	OsHKT1;3 - Na+ transporter, expressed
	2	LOC_Os02g07840	bZIP transcription factor domain containing protein, expressed
	2	LOC_Os02g07850	DUF630/DUF632 domains containing protein, putative, expressed
	2	LOC_Os02g07860	conserved hypothetical protein
	2	LOC_Os02g07870	ATP synthase, putative, expressed
	2	LOC_Os02g07880	DNA binding protein, putative, expressed
	2	LOC_Os02g07890	60S ribosomal protein L27a-3, putative, expressed
	2	LOC_Os02g07900	ANTH/ENTH domain containing protein, putative, expressed
	2	LOC_Os02g07910	fiber protein Fb15, putative, expressed
	2	LOC_Os02g07920	expressed protein
	2	LOC_Os02g07930	B-box zinc finger family protein, putative, expressed
	2	LOC_Os02g07940	retrotransposon protein, putative, unclassified, expressed
	2	LOC_Os02g07950	retrotransposon protein, putative, unclassified
	2	LOC_Os02g07960	STRUBBELIG-RECEPTOR FAMILY 3 precursor, putative, expressed	Zhou et al 2016
	2	LOC_Os02g07970	expressed protein
	2	LOC_Os02g07980	expressed protein
	2	LOC_Os02g07990	hypothetical protein
	2	LOC_Os02g08000	expressed protein
	2	LOC_Os02g08010	LTPL43 - Protease inhibitor/seed storage/LTP family protein precursor, putative, expressed
	2	LOC_Os02g08014	expressed protein
	2	LOC_Os02g08018	calcium-transporting ATPase 9, plasma membrane-type, putative, expressed
	2	LOC_Os02g08020	hypothetical protein
	2	LOC_Os02g08030	aldose 1-epimerase, putative, expressed	Zhou et al 2016
	2	LOC_Os02g08040	expressed protein
	2	LOC_Os02g08050	expressed protein
	2	LOC_Os02g08060	expressed protein
	2	LOC_Os02g08070	OsSPL5 - SBP-box gene family member, expressed
	2	LOC_Os02g08080	expressed protein
	2	LOC_Os02g08090	LSM domain containing protein, expressed
	2	LOC_Os02g08100	AMP-binding domain containing protein, expressed
	2	LOC_Os02g08110	membrane associated DUF588 domain containing protein, putative, expressed	Zhou et al 2016
	2	LOC_Os02g08120	calmodulin binding protein, putative, expressed
	2	LOC_Os02g08130	FGGY family of carbohydrate kinases, putative, expressed	Zhou et al 2016
	2	LOC_Os02g08140	CAMK_KIN1/SNF1/Nim1_like.14 - CAMK includes calcium/calmodulin depedent protein kinases, expressed
	2	LOC_Os02g08150	CCT/B-box zinc finger protein, putative, expressed
	2	LOC_Os02g08160	OsFBD6 - F-box and FBD domain containing protein, expressed
	2	LOC_Os02g08170	GDU1, putative, expressed
	2	LOC_Os02g08180	protein transport protein SEC61 subunit gamma, putative, expressed
	2	LOC_Os02g08190	CYPRO4, putative, expressed
	2	LOC_Os02g08200	zinc finger, C3HC4 type domain containing protein, expressed
	2	LOC_Os02g08210	expressed protein
	2	LOC_Os02g08220	expressed protein
	2	LOC_Os02g08230	WAX2, putative, expressed
	2	LOC_Os02g08240	STE_PAK_Ste20_STLK.1 - STE kinases include homologs to sterile 7, sterile 11 and sterile 20 from yeast, expressed
	2	LOC_Os02g08250	expressed protein
	2	LOC_Os02g08260	HD domain containing protein 2, putative, expressed
	2	LOC_Os02g08270	class I glutamine amidotransferase, putative, expressed
	2	LOC_Os02g08280	transposon protein, putative, CACTA, En/Spm sub-class, expressed
	2	LOC_Os02g08290	transposon protein, putative, CACTA, En/Spm sub-class, expressed
	2	LOC_Os02g08300	RAD23 DNA repair protein, putative, expressed
	2	LOC_Os02g08310	tubby, putative, expressed
	2	LOC_Os02g08320	haemolysin-III, putative, expressed
	2	LOC_Os02g08330	gp176, putative, expressed
	2	LOC_Os02g08340	transposon protein, putative, unclassified, expressed
	2	LOC_Os02g08350	expressed protein
	2	LOC_Os02g08360	RNA recognition motif, putative, expressed
	2	LOC_Os02g08364	protein phosphatase 2C, putative, expressed
	2	LOC_Os02g08370	ubiquitin carboxyl-terminal hydrolase, family 1, putative, expressed
	2	LOC_Os02g08380	CR084 protein, putative, expressed
	2	LOC_Os02g08390	transposon protein, putative, CACTA, En/Spm sub-class, expressed
	2	LOC_Os02g08400	HLS, putative, expressed
	2	LOC_Os02g08410	chorismate mutase, chloroplast precursor, putative, expressed
MQTLSNK2.2	2	LOC_Os02g11030	50S ribosomal protein L19, chloroplast precursor, putative, expressed
	2	LOC_Os02g11040	expressed protein	Zhou et al. 2016
	2	LOC_Os02g11050	26S protease regulatory subunit, putative, expressed
	2	LOC_Os02g11060	WD domain, G-beta repeat domain containing protein, expressed
	2	LOC_Os02g11070	3-ketoacyl-CoA synthase, putative, expressed
	2	LOC_Os02g11080	hypothetical protein
	2	LOC_Os02g11090	retrotransposon protein, putative, Ty3-gypsy subclass, expressed
	2	LOC_Os02g11100	expressed protein
	2	LOC_Os02g11110	flavonol-3-O-glycoside-7-O-glucosyltransferase 1, putative, expressed
	2	LOC_Os02g11120	retrotransposon protein, putative, unclassified
	2	LOC_Os02g11130	cytokinin-O-glucosyltransferase 3, putative, expressed
	2	LOC_Os02g11636	transposon protein, putative, CACTA, En/Spm sub-class, expressed
	2	LOC_Os02g11640	UDP-glucoronosyl and UDP-glucosyl transferase, putative, expressed
	2	LOC_Os02g11650	retrotransposon protein, putative, Ty3-gypsy subclass, expressed
	2	LOC_Os02g11660	retrotransposon protein, putative, Ty3-gypsy subclass, expressed
	2	LOC_Os02g11665	transposon protein, putative, unclassified, expressed	Zhou et al. 2016
	2	LOC_Os02g11670	glucosyltransferase, putative, expressed
	2	LOC_Os02g11680	glucosyltransferase, putative, expressed
	2	LOC_Os02g11700	cytokinin-O-glucosyltransferase 3, putative, expressed
	2	LOC_Os02g11705	expressed protein
	2	LOC_Os02g11710	expressed protein
	2	LOC_Os02g11720	lipase, putative, expressed
	2	LOC_Os02g11730	transposon protein, putative, unclassified, expressed
	2	LOC_Os02g11740	plastidic ATP/ADP-transporter, putative, expressed
	2	LOC_Os02g11750	RNA recognition motif containing protein, putative, expressed
	2	LOC_Os02g11760	pleiotropic drug resistance protein, putative, expressed	Zhou et al. 2016
	2	LOC_Os02g11770	expressed protein
	2	LOC_Os02g11780	transcription factor S-II, central domain containing protein, expressed
	2	LOC_Os02g11790	OsFBK4 - F-box domain and kelch repeat containing protein, expressed	Zhou et al. 2016
	2	LOC_Os02g11800	hypothetical protein
	2	LOC_Os02g11810	conserved hypothetical protein
	2	LOC_Os02g11820	GTPase-activating protein, putative, expressed
	2	LOC_Os02g11830	coatomer subunit beta, putative, expressed
	2	LOC_Os02g11840	coatomer subunit beta-2, putative, expressed
	2	LOC_Os02g11850	expressed protein
	2	LOC_Os02g11859	expressed protein
	2	LOC_Os02g11870	expressed protein	Zhou et al. 2016
	2	LOC_Os02g11880	expressed protein
	2	LOC_Os02g11890	syntaxin-related protein, putative, expressed
	2	LOC_Os02g11900	expressed protein
	2	LOC_Os02g11910	hypothetical protein
	2	LOC_Os02g11920	hypothetical protein
	2	LOC_Os02g11930	receptor-like protein kinase precursor, putative, expressed	Zhou et al. 2016
	2	LOC_Os02g11940	sterol glucosyltransferase, putative, expressed	Zhou et al. 2016
	2	LOC_Os02g11950	expressed protein
	2	LOC_Os02g11960	ABC transporter, ATP-binding protein, putative, expressed
	2	LOC_Os02g11970	expressed protein
	2	LOC_Os02g11980	receptor-like protein kinase precursor, putative, expressed	Zhou et al. 2016
	2	LOC_Os02g11990	expressed protein	Zhou et al. 2016
	2	LOC_Os02g12000	expressed protein
	2	LOC_Os02g12010	receptor-like protein kinase precursor, putative, expressed	Zhou et al. 2016
	2	LOC_Os02g12020	expressed protein
	2	LOC_Os02g12030	receptor-like protein kinase precursor, putative, expressed
	2	LOC_Os02g12040	receptor-like protein kinase precursor, putative, expressed
	2	LOC_Os02g12050	hypothetical protein
	2	LOC_Os02g12060	DEF6 - Defensin and Defensin-like DEFL family, expressed
	2	LOC_Os02g12070	expressed protein	Zhou et al. 2016
	2	LOC_Os02g12080	expressed protein
	2	LOC_Os02g12090	expressed protein
	2	LOC_Os02g12100	expressed protein
	2	LOC_Os02g12110	retrotransposon protein, putative, unclassified, expressed
	2	LOC_Os02g12120	retrotransposon protein, putative, unclassified, expressed
	2	LOC_Os02g12130	cysteine-rich receptor-like protein kinase 35 precursor, putative, expressed
	2	LOC_Os02g12140	retrotransposon protein, putative, Ty3-gypsy subclass, expressed
	2	LOC_Os02g12150	expressed protein
	2	LOC_Os02g12170	expressed protein
	2	LOC_Os02g12180	hypothetical protein
	2	LOC_Os02g12200	kinesin heavy chain, putative, expressed
	2	LOC_Os02g12210	expressed protein
	2	LOC_Os02g12220	retrotransposon protein, putative, unclassified, expressed
	2	LOC_Os02g12230	hypothetical protein
	2	LOC_Os02g12240	expressed protein
	2	LOC_Os02g12250	expressed protein
	2	LOC_Os02g12260	expressed protein
	2	LOC_Os02g12270	expressed protein
	2	LOC_Os02g12280	expressed protein
	2	LOC_Os02g12290	nuclear ribonuclease Z, putative, expressed
	2	LOC_Os02g12300	pectate lyase precursor, putative, expressed
	2	LOC_Os02g12310	no apical meristem protein, putative, expressed
	2	LOC_Os02g12320	retrotransposon protein, putative, Ty3-gypsy subclass, expressed
	2	LOC_Os02g12330	expressed protein
	2	LOC_Os02g12340	conserved hypothetical protein
	2	LOC_Os02g12350	histone deacetylase, putative, expressed	Zhou et al. 2016
	2	LOC_Os02g12360	nuclear protein ZAP-related, putative, expressed
	2	LOC_Os02g12370	expressed protein
	2	LOC_Os02g12380	histone deacetylase, putative, expressed	Zhou et al. 2016
	2	LOC_Os02g12390	retrotransposon protein, putative, Ty1-copia subclass, expressed
	2	LOC_Os02g12400	receptor-like protein kinase precursor, putative, expressed
	2	LOC_Os02g12410	U-box domain-containing protein, putative, expressed
	2	LOC_Os02g12420	receptor-like protein kinase precursor, putative, expressed	Zhou et al. 2016
	2	LOC_Os02g12430	expressed protein
	2	LOC_Os02g12440	receptor kinase, putative, expressed
	2	LOC_Os02g12450	receptor-like protein kinase 2 precursor, putative, expressed
	2	LOC_Os02g12460	expressed protein
	2	LOC_Os02g12470	hypothetical protein
	2	LOC_Os02g12480	expressed protein
	2	LOC_Os02g12490	expressed protein
	2	LOC_Os02g12510	expressed protein
	2	LOC_Os02g12520	lipase class 3, putative, expressed
	2	LOC_Os02g12530	cytochrome P450 71D6, putative, expressed
	2	LOC_Os02g12540	cytochrome P450, putative, expressed
	2	LOC_Os02g12550	cytochrome P450, putative, expressed
	2	LOC_Os02g12560	expressed protein
	2	LOC_Os02g12570	pre-mRNA cleavage complex II protein Clp1, putative, expressed
	2	LOC_Os02g12580	OsPP2Ac-3 - Phosphatase 2A isoform 3 belonging to family 1, expressed
	2	LOC_Os02g12590	hypothetical protein
	2	LOC_Os02g12600	NOL1/NOP2/sun family protein, putative, expressed
	2	LOC_Os02g12610	hsp20/alpha crystallin family protein, putative, expressed
	2	LOC_Os02g12620	retrotransposon protein, putative, unclassified, expressed
	2	LOC_Os02g12630	retrotransposon protein, putative, Ty3-gypsy subclass, expressed
	2	LOC_Os02g12640	expressed protein
	2	LOC_Os02g12650	puromycin-sensitive aminopeptidase, putative, expressed
	2	LOC_Os02g12654	expressed protein
	2	LOC_Os02g12660	protein kinase domain containing protein, putative, expressed
	2	LOC_Os02g12670	protein kinase family protein, putative, expressed
	2	LOC_Os02g12680	cytochrome P450, putative, expressed	Zhou et al. 2016
	2	LOC_Os02g12690	cytochrome P450, putative, expressed
	2	LOC_Os02g12700	interferon-related developmental regulator family protein, putative, expressed
	2	LOC_Os02g12710	interferon-related developmental regulator family protein, putative, expressed
	2	LOC_Os02g12720	interferon-related developmental regulator family protein, putative, expressed
	2	LOC_Os02g12730	beta-galactosidase precursor, putative, expressed
	2	LOC_Os02g12740	GPI-anchor transamidase precursor, putative, expressed
	2	LOC_Os02g12750	tetraspanin family protein, putative, expressed
	2	LOC_Os02g12760	integral membrane protein, putative, expressed	Zhou et al. 2016
	2	LOC_Os02g12780	cytokinin dehydrogenase precursor, putative, expressed	Zhou et al. 2016
	2	LOC_Os02g12790	GATA zinc finger domain containing protein, expressed	Zhou et al. 2016
	2	LOC_Os02g12794	elongation factor 1-gamma, putative, expressed
	2	LOC_Os02g12800	elongation factor 1-gamma, putative, expressed
	2	LOC_Os02g12810	protein kinase domain containing protein, expressed
	2	LOC_Os02g12820	helix-loop-helix DNA-binding domain containing protein, expressed
	2	LOC_Os02g12830	hypothetical protein
	2	LOC_Os02g12840	DEAD-box ATP-dependent RNA helicase, putative, expressed
	2	LOC_Os02g12850	RNA recognition motif containing protein, expressed
	2	LOC_Os02g12860	expressed protein
	2	LOC_Os02g12870	expressed protein
	2	LOC_Os02g12880	calcium-binding EF hand family protein, putative, expressed
	2	LOC_Os02g12890	cytochrome P450, putative, expressed
	2	LOC_Os02g12900	cysteine synthase, putative, expressed
	2	LOC_Os02g12910	receptor-like protein kinase 5 precursor, putative, expressed
	2	LOC_Os02g12930	expressed protein
	2	LOC_Os02g12939	expressed protein
	2	LOC_Os02g12950	hypothetical protein
	2	LOC_Os02g12960	expressed protein
	2	LOC_Os02g12970	retrotransposon protein, putative, Ty3-gypsy subclass, expressed
	2	LOC_Os02g12980	retrotransposon protein, putative, unclassified, expressed
	2	LOC_Os02g12990	retrotransposon protein, putative, unclassified, expressed
	2	LOC_Os02g13000	retrotransposon protein, putative, unclassified, expressed
	2	LOC_Os02g13010	retrotransposon protein, putative, unclassified, expressed
	2	LOC_Os02g13020	expressed protein
	2	LOC_Os02g13030	expressed protein
	2	LOC_Os02g13040	retrotransposon protein, putative, unclassified, expressed
	2	LOC_Os02g13060	expressed protein
	2	LOC_Os02g13070	hypothetical protein
	2	LOC_Os02g13080	expressed protein
	2	LOC_Os02g13090	expressed protein
	2	LOC_Os02g13100	protein phosphatase 2C, putative, expressed
	2	LOC_Os02g13110	serine/threonine protein phosphatase 2A 55 kDa regulatory subunit B, putative, expressed
	2	LOC_Os02g13120	expressed protein
	2	LOC_Os02g13130	KH domain-containing protein, putative, expressed
	2	LOC_Os02g13140	xaa-Pro dipeptidase, putative, expressed
	2	LOC_Os02g13150	pollen-specific protein SF21, putative, expressed
	2	LOC_Os02g13160	F-box protein PP2-A15, putative, expressed
	2	LOC_Os02g13170	mitochondrial carrier protein, putative, expressed
	2	LOC_Os02g13180	SKP1, putative, expressed
	2	LOC_Os02g13190	F-box family protein, putative, expressed
	2	LOC_Os02g13200	expressed protein
	2	LOC_Os02g13210	transposable element protein, putative, containing Pfam profile: PF03004, Transposase_24, expressed
	2	LOC_Os02g13220	F-box family protein, putative, expressed
	2	LOC_Os02g13230	transposon protein, putative, CACTA, En/Spm sub-class
	2	LOC_Os02g13240	transposon protein, putative, CACTA, En/Spm sub-class
	2	LOC_Os02g13250	transposon protein, putative, CACTA, En/Spm sub-class, expressed
	2	LOC_Os02g13260	F-box family protein, putative, expressed	Zhou et al. 2016
	2	LOC_Os02g13270	Mpv17 / PMP22 family domain containing protein, expressed
	2	LOC_Os02g13290	phosphoethanolamine/phosphocholine phosphatase, putative, expressed
	2	LOC_Os02g13300	mitochondrial carrier protein, putative, expressed	Zhou et al. 2016
	2	LOC_Os02g13304	expressed protein
	2	LOC_Os02g13310	homeobox domain containing protein, expressed
	2	LOC_Os02g13320	expressed protein
	2	LOC_Os02g13330	bet v I allergen family protein, putative, expressed
	2	LOC_Os02g13340	expressed protein
	2	LOC_Os02g13350	hydrolase, NUDIX family, domain containing protein, expressed
	2	LOC_Os02g13360	expressed protein	Zhou et al. 2016
	2	LOC_Os02g13370	expressed protein	Zhou et al. 2016
	2	LOC_Os02g13380	early nodulin 93 ENOD93 protein, putative, expressed
	2	LOC_Os02g13390	expressed protein
	2	LOC_Os02g13400	expressed protein
	2	LOC_Os02g13410	leucine-rich repeat family protein, putative, expressed
	2	LOC_Os02g13420	leucine-rich repeat receptor protein kinase EXS precursor, putative, expressed
	2	LOC_Os02g13430	receptor-like protein kinase 5 precursor, putative, expressed
	2	LOC_Os02g13440	expressed protein
	2	LOC_Os02g13450	MEGL7 - Maternally expressed gene MEG family protein precursor, putative, expressed
	2	LOC_Os02g13460	receptor-like protein kinase 2 precursor, putative, expressed
	2	LOC_Os02g13470	retrotransposon protein, putative, Ty3-gypsy subclass, expressed
	2	LOC_Os02g13480	expressed protein
	2	LOC_Os02g13490	transposon protein, putative, CACTA, En/Spm sub-class, expressed
	2	LOC_Os02g13500	transposon protein, putative, unclassified, expressed
	2	LOC_Os02g13510	receptor-like protein kinase 5 precursor, putative, expressed
	2	LOC_Os02g13520	OsIAA7 - Auxin-responsive Aux/IAA gene family member, expressed
	2	LOC_Os02g13530	40S ribosomal protein S24, putative, expressed
	2	LOC_Os02g13540	expressed protein
	2	LOC_Os02g13550	hypothetical protein
	2	LOC_Os02g13555	expressed protein
	2	LOC_Os02g13560	transporter family protein, putative, expressed
	2	LOC_Os02g13570	kinesin motor protein-related, putative, expressed
	2	LOC_Os02g13580	kinesin motor domain containing protein, expressed
	2	LOC_Os02g13590	hypothetical protein
	2	LOC_Os02g13600	expressed protein	Zhou et al. 2016
	2	LOC_Os02g13610	retrotransposon protein, putative, unclassified
	2	LOC_Os02g13620	expressed protein
	2	LOC_Os02g13630	expressed protein
	2	LOC_Os02g13640	protein phosphatase 1 regulatory subunit SDS22, putative, expressed
	2	LOC_Os02g13650	expressed protein
	2	LOC_Os02g13660	meiosis 5, putative, expressed
	2	LOC_Os02g13670	helix-loop-helix DNA-binding domain containing protein, expressed
	2	LOC_Os02g13690	hypothetical protein
	2	LOC_Os02g13700	expressed protein
	2	LOC_Os02g13710	ethylene-responsive transcription factor TINY, putative, expressed
	2	LOC_Os02g13720	expressed protein
	2	LOC_Os02g13730	retrotransposon protein, putative, unclassified, expressed
	2	LOC_Os02g13740	expressed protein
	2	LOC_Os02g13750	retrotransposon protein, putative, unclassified, expressed
	2	LOC_Os02g13760	expressed protein
	2	LOC_Os02g13770	transposon protein, putative, CACTA, En/Spm sub-class, expressed
	2	LOC_Os02g13780	receptor-like protein kinase 2 precursor, putative, expressed	Zhou et al. 2016
	2	LOC_Os02g13785	expressed protein
	2	LOC_Os02g13790	expressed protein
	2	LOC_Os02g13800	HSF-type DNA-binding domain containing protein, expressed	Zhou et al. 2016
	2	LOC_Os02g13810	DNA binding protein, putative, expressed
	2	LOC_Os02g13820	hypothetical protein
	2	LOC_Os02g13830	osFTL13 FT-Like13 homologous to Flowering Locus T gene; contains Pfam profile PF01161: Phosphatidylethanolamine-binding protein, expressed
	2	LOC_Os02g13840	citrate synthase, putative, expressed
	2	LOC_Os02g13850	leucine-rich repeat-containing protein kinase family protein, putative, expressed	Zhou et al. 2016
	2	LOC_Os02g13860	expressed protein
	2	LOC_Os02g13870	aquaporin protein, putative, expressed	Zhou et al. 2016
	2	LOC_Os02g13880	expressed protein
	2	LOC_Os02g13890	FYVE zinc finger domain containing protein, expressed
	2	LOC_Os02g13900	BES1/BZR1 homolog protein, putative, expressed	Zhou et al. 2016
	2	LOC_Os02g13910	retrotransposon protein, putative, Ty1-copia subclass, expressed
	2	LOC_Os02g13920	retrotransposon protein, putative, unclassified, expressed
	2	LOC_Os02g13930	expressed protein
	2	LOC_Os02g13940	expressed protein
	2	LOC_Os02g13950	NHL repeat-containing protein, putative, expressed
	2	LOC_Os02g13960	spotted leaf 11, putative, expressed
	2	LOC_Os02g13965	lectin protein kinase family protein, putative, expressed
	2	LOC_Os02g13970	Complex I intermediate-associated protein 30 domain containing protein, putative, expressed
	2	LOC_Os02g13980	expressed protein
	2	LOC_Os02g13990	U2 small nuclear ribonucleoprotein A, putative, expressed
	2	LOC_Os02g14000	actin-related protein 2/3 complex subunit 3, putative, expressed
	2	LOC_Os02g14020	expressed protein
	2	LOC_Os02g14030	hypothetical protein
	2	LOC_Os02g14040	retrotransposon protein, putative, unclassified
	2	LOC_Os02g14059	ribosomal protein L5, putative, expressed
	2	LOC_Os02g14080	expressed protein
	2	LOC_Os02g14090	berberine and berberine like domain containing protein, expressed
	2	LOC_Os02g14100	retrotransposon protein, putative, unclassified, expressed
	2	LOC_Os02g14110	aminotransferase, classes I and II, domain containing protein, expressed
	2	LOC_Os02g14120	BRASSINOSTEROID INSENSITIVE 1-associated receptor kinase 1 precursor, putative, expressed
	2	LOC_Os02g14130	CGMC_GSK.4 - CGMC includes CDA, MAPK, GSK3, and CLKC kinases, expressed	Fomentin et al. 2018
	2	LOC_Os02g14140	cytokinin inducible protein, putative, expressed
	2	LOC_Os02g14150	transposon protein, putative, unclassified, expressed
	2	LOC_Os02g14160	peroxidase precursor, putative, expressed
	2	LOC_Os02g14170	peroxidase precursor, putative, expressed
	2	LOC_Os02g14180	peroxidase precursor, putative, expressed
	2	LOC_Os02g14190	spermidine synthase, putative, expressed	Zhou et al. 2016
	2	LOC_Os02g14210	retrotransposon protein, putative, unclassified, expressed
	2	LOC_Os02g14220	retrotransposon protein, putative, unclassified, expressed
	2	LOC_Os02g14230	expressed protein
	2	LOC_Os02g14240	hypothetical protein
	2	LOC_Os02g14250	transposon protein, putative, unclassified, expressed
	2	LOC_Os02g14260	retrotransposon protein, putative, unclassified, expressed
	2	LOC_Os02g14280	transposon protein, putative, unclassified, expressed	Zhou et al. 2016
	2	LOC_Os02g14290	scramblase, putative, expressed
	2	LOC_Os02g14300	expressed protein
	2	LOC_Os02g14310	expressed protein
	2	LOC_Os02g14320	retrotransposon protein, putative, unclassified, expressed
	2	LOC_Os02g14330	retrotransposon protein, putative, unclassified, expressed
	2	LOC_Os02g14340	retrotransposon protein, putative, unclassified, expressed
	2	LOC_Os02g14350	retrotransposon protein, putative, unclassified, expressed
	2	LOC_Os02g14360	retrotransposon protein, putative, unclassified, expressed
	2	LOC_Os02g14370	retrotransposon protein, putative, Ty1-copia subclass, expressed
	2	LOC_Os02g14380	retrotransposon, putative, centromere-specific
	2	LOC_Os02g14390	retrotransposon, putative, centromere-specific, expressed
	2	LOC_Os02g14400	retrotransposon protein, putative, Ty3-gypsy subclass
	2	LOC_Os02g14410	retrotransposon protein, putative, Ty3-gypsy subclass, expressed
	2	LOC_Os02g14420	hypothetical protein
	2	LOC_Os02g14430	peroxidase precursor, putative, expressed	Zhou et al. 2016
	2	LOC_Os02g14440	peroxidase precursor, putative, expressed
	2	LOC_Os02g14450	expressed protein
	2	LOC_Os02g14460	peroxidase precursor, putative, expressed
	2	LOC_Os02g14470	hypothetical protein
	2	LOC_Os02g14480	receptor-like kinase, putative, expressed	Zhou et al. 2016
	2	LOC_Os02g14490	MYB family transcription factor, putative, expressed
	2	LOC_Os02g14500	expressed protein
	2	LOC_Os02g14510	expressed protein
	2	LOC_Os02g14520	transposon protein, putative, CACTA, En/Spm sub-class, expressed
	2	LOC_Os02g14530	protein kinase domain containing protein, expressed
	2	LOC_Os02g14540	UDP-glucoronosyl and UDP-glucosyl transferase domain containing protein, expressed
	2	LOC_Os02g14550	transposon protein, putative, CACTA, En/Spm sub-class, expressed
	2	LOC_Os02g14560	transposon protein, putative, CACTA, En/Spm sub-class, expressed	Zhou et al. 2016
	2	LOC_Os02g14570	hydroquinone glucosyltransferase, putative, expressed
	2	LOC_Os02g14580	retrotransposon protein, putative, unclassified, expressed
	2	LOC_Os02g14590	UDP-glucoronosyl and UDP-glucosyl transferase domain containing protein, expressed
	2	LOC_Os02g14600	glutelin, putative, expressed
	2	LOC_Os02g14610	expressed protein
	2	LOC_Os02g14620	retrotransposon protein, putative, unclassified
	2	LOC_Os02g14630	hydroquinone glucosyltransferase, putative, expressed
	2	LOC_Os02g14640	hypothetical protein
	2	LOC_Os02g14650	hypothetical protein
	2	LOC_Os02g14660	hypothetical protein
	2	LOC_Os02g14670	expressed protein
	2	LOC_Os02g14680	UDP-glucoronosyl and UDP-glucosyl transferase domain containing protein, expressed
	2	LOC_Os02g14700	expressed protein
	2	LOC_Os02g14710	expressed protein
	2	LOC_Os02g14720	expressed protein
	2	LOC_Os02g14730	ubiquitin carboxyl-terminal hydrolase family protein, expressed
	2	LOC_Os02g14740	expressed protein
	2	LOC_Os02g14750	hypothetical protein
	2	LOC_Os02g14760	CID11, putative, expressed	Zhou et al. 2016
	2	LOC_Os02g14770	phosphoenolpyruvate carboxylase, putative, expressed
	2	LOC_Os02g14780	splicing factor 3 subunit 1, putative, expressed
	2	LOC_Os02g14790	WD domain, G-beta repeat domain containing protein, expressed
	2	LOC_Os02g14800	expressed protein
	2	LOC_Os02g14810	expressed protein
	2	LOC_Os02g14820	expressed protein
	2	LOC_Os02g14830	expressed protein
	2	LOC_Os02g14840	potassium channel KAT1, putative, expressed	Zhou et al. 2016
	2	LOC_Os02g14850	expressed protein
	2	LOC_Os02g14855	expressed protein
	2	LOC_Os02g14860	prefoldin subunit, putative, expressed
	2	LOC_Os02g14870	expressed protein
	2	LOC_Os02g14874	expressed protein
	2	LOC_Os02g14880	hypothetical protein
	2	LOC_Os02g14890	expressed protein
	2	LOC_Os02g14900	1,3-beta-glucan synthase component domain containing protein, expressed
	2	LOC_Os02g14910	bZIP transcription factor family protein, putative, expressed
	2	LOC_Os02g14929	T-complex protein, putative, expressed
	2	LOC_Os02g14970	expressed protein
	2	LOC_Os02g14980	calcium-binding EF hand family protein, putative, expressed	Zhou et al. 2016
	2	LOC_Os02g14990	zinc finger, C3HC4 type domain containing protein, expressed
	2	LOC_Os02g15000	zinc finger, C3HC4 type domain containing protein, expressed
	2	LOC_Os02g15010	zinc finger, C3HC4 type domain containing protein, expressed
	2	LOC_Os02g15020	zinc finger, C3HC4 type domain containing protein, expressed
	2	LOC_Os02g15030	expressed protein
	2	LOC_Os02g15040	hypothetical protein
	2	LOC_Os02g15050	expressed protein
	2	LOC_Os02g15060	zinc finger, C3HC4 type domain containing protein, expressed
	2	LOC_Os02g15070	glutelin, putative, expressed
	2	LOC_Os02g15080	zinc finger, C3HC4 type domain containing protein, expressed
	2	LOC_Os02g15090	glutelin, putative, expressed
	2	LOC_Os02g15100	zinc finger, C3HC4 type domain containing protein, expressed
	2	LOC_Os02g15110	zinc finger, C3HC4 type domain containing protein, expressed
	2	LOC_Os02g15120	RING-H2 finger protein, putative, expressed
	2	LOC_Os02g15130	expressed protein
	2	LOC_Os02g15140	retrotransposon protein, putative, unclassified, expressed
	2	LOC_Os02g15150	glutelin, putative, expressed
	2	LOC_Os02g15160	OsFBX40 - F-box domain containing protein, expressed	Zhou et al. 2016
	2	LOC_Os02g15178	glutelin, putative, expressed
	2	LOC_Os02g15169	glutelin, putative, expressed
	2	LOC_Os02g15190	retrotransposon protein, putative, unclassified, expressed
	2	LOC_Os02g15200	expressed protein
	2	LOC_Os02g15210	hypothetical protein
	2	LOC_Os02g15220	bromodomain containing protein, expressed
	2	LOC_Os02g15230	GDSL-like lipase/acylhydrolase, putative, expressed
	2	LOC_Os02g15240	transposon protein, putative, unclassified, expressed
	2	LOC_Os02g15250	late embryogenesis abundant domain-containing protein, putative, expressed	Zhou et al. 2016
	2	LOC_Os02g15260	expressed protein
	2	LOC_Os02g15270	tyrosine-protein phosphatase YVH1, putative, expressed
	2	LOC_Os02g15280	VQ domain containing protein, putative, expressed
	2	LOC_Os02g15290	VQ domain containing protein, putative, expressed
	2	LOC_Os02g15300	expressed protein
	2	LOC_Os02g15310	RNA recognition motif containing protein, expressed
	2	LOC_Os02g15320	transposon protein, putative, CACTA, En/Spm sub-class, expressed
	2	LOC_Os02g15330	transposon protein, putative, CACTA, En/Spm sub-class, expressed
	2	LOC_Os02g15340	no apical meristem protein, putative, expressed
	2	LOC_Os02g15350	dof zinc finger domain containing protein, putative, expressed
	2	LOC_Os02g15360	expressed protein
	2	LOC_Os02g15370	hypothetical protein
	2	LOC_Os02g15380	transposon protein, putative, Ac/Ds sub-class, expressed
	2	LOC_Os02g15390	BED zinc finger family protein, expressed
	2	LOC_Os02g15400	retrotransposon protein, putative, unclassified, expressed
	2	LOC_Os02g15410	hypothetical protein
	2	LOC_Os02g15420	hypothetical protein
	2	LOC_Os02g15430	expressed protein
	2	LOC_Os02g15440	hypothetical protein
	2	LOC_Os02g15460	expressed protein
	2	LOC_Os02g15470	transposon protein, putative, CACTA, En/Spm sub-class, expressed
	2	LOC_Os02g15480	transposon protein, putative, CACTA, En/Spm sub-class, expressed
	2	LOC_Os02g15490	transposon protein, putative, CACTA, En/Spm sub-class, expressed
	2	LOC_Os02g15500	plant protein of unknown function domain containing protein, expressed
	2	LOC_Os02g15510	BED zinc finger family protein, expressed
	2	LOC_Os02g15520	transposon protein, putative, unclassified, expressed
	2	LOC_Os02g15530	hypothetical protein
	2	LOC_Os02g15540	expressed protein
	2	LOC_Os02g15550	spermidine synthase, putative, expressed	Zhou et al. 2016
	2	LOC_Os02g15560	transposon protein, putative, Mutator sub-class, expressed	Zhou et al. 2016
	2	LOC_Os02g15570	expressed protein
	2	LOC_Os02g15580	cyclic nucleotide-gated ion channel 1, putative, expressed
	2	LOC_Os02g15594	protein phosphatase 2C, putative, expressed
	2	LOC_Os02g15610	40S ribosomal protein S15a, putative, expressed
	2	LOC_Os02g15620	CAPIP1, putative, expressed
	2	LOC_Os02g15630	retrotransposon protein, putative, unclassified, expressed
	2	LOC_Os02g15640	CAPIP1, putative, expressed
	2	LOC_Os02g15660	tetratricopeptide repeat, putative, expressed	Zhou et al. 2016
	2	LOC_Os02g15670	expressed protein
	2	LOC_Os02g15680	hypothetical protein
	2	LOC_Os02g15690	polygalacturonase, putative, expressed
	2	LOC_Os02g15700	expressed protein
	2	LOC_Os02g15704	expressed protein
	2	LOC_Os02g15710	plastocyanin-like domain containing protein, putative, expressed
	2	LOC_Os02g15720	retrotransposon protein, putative, Ty3-gypsy subclass, expressed
	2	LOC_Os02g15730	plastocyanin-like domain containing protein, putative, expressed
	2	LOC_Os02g15740	expressed protein	Zhou et al. 2016
	2	LOC_Os02g15750	expressed protein	Zhou et al. 2016
	2	LOC_Os02g15760	helix-loop-helix DNA-binding domain containing protein, expressed
	2	LOC_Os02g15770	expressed protein
	2	LOC_Os02g15780	expressed protein
	2	LOC_Os02g15790	expressed protein
	2	LOC_Os02g15800	expressed protein
	2	LOC_Os02g15810	HMG1/2, putative, expressed
	2	LOC_Os02g15820	extra-large G-protein-related, putative, expressed
	2	LOC_Os02g15830	expressed protein
	2	LOC_Os02g15840	hypothetical protein
	2	LOC_Os02g15850	expressed protein
	2	LOC_Os02g15860	expressed protein	Zhou et al. 2016
	2	LOC_Os02g15870	molybdenum cofactor biosynthesis protein 1, putative, expressed
	2	LOC_Os02g15880	CPuORF16 - conserved peptide uORF-containing transcript, expressed
	2	LOC_Os02g15885	expressed protein
	2	LOC_Os02g15890	hypothetical protein
	2	LOC_Os02g15900	50S ribosomal protein L21, chloroplast precursor, putative, expressed	Zhou et al. 2016
	2	LOC_Os02g15910	hypothetical protein
	2	LOC_Os02g15920	expressed protein
	2	LOC_Os02g15930	expressed protein	Zhou et al. 2016
	2	LOC_Os02g15950	OsFBK5 - F-box domain and kelch repeat containing protein, expressed
	2	LOC_Os02g15960	expressed protein
	2	LOC_Os02g15970	alpha-hemolysin, putative, expressed
	2	LOC_Os02g15980	expressed protein
	2	LOC_Os02g15990	retrotransposon protein, putative, Ty1-copia subclass, expressed
	2	LOC_Os02g16000	E1-BTB1 - Bric-a-Brac, Tramtrack, and Broad Complex domain with E1 subfamily conserved sequence, expressed
	2	LOC_Os02g16010	retrotransposon protein, putative, unclassified, expressed
	2	LOC_Os02g16020	conserved hypothetical protein
	2	LOC_Os02g16030	harpin-induced protein 1 domain containing protein, expressed
	2	LOC_Os02g16040	ubiquitin-conjugating enzyme, putative, expressed
	2	LOC_Os02g16050	transposon protein, putative, unclassified, expressed	Zhou et al. 2016
	2	LOC_Os02g16060	RGA-1, putative, expressed	Zhou et al. 2016
	2	LOC_Os02g16070	lr1 disease resistance protein, putative, expressed
	2	LOC_Os02g16080	retrotransposon protein, putative, unclassified, expressed
	2	LOC_Os02g16090	retrotransposon protein, putative, LINE subclass, expressed
	2	LOC_Os02g16100	xa1, putative, expressed
	2	LOC_Os02g16110	xa1, putative, expressed
	2	LOC_Os02g16120	transposon protein, putative, CACTA, En/Spm sub-class, expressed
	2	LOC_Os02g16130	transposon protein, putative, CACTA, En/Spm sub-class, expressed
	2	LOC_Os02g16140	transposon protein, putative, unclassified, expressed
	2	LOC_Os02g16150	retrotransposon protein, putative, Ty3-gypsy subclass
	2	LOC_Os02g16160	expressed protein
	2	LOC_Os02g16180	retrotransposon protein, putative, Ty3-gypsy subclass
	2	LOC_Os02g16190	retrotransposon protein, putative, Ty3-gypsy subclass, expressed
	2	LOC_Os02g16200	retrotransposon protein, putative, Ty3-gypsy subclass, expressed
	2	LOC_Os02g16210	transposon protein, putative, unclassified, expressed
	2	LOC_Os02g16220	expressed protein
	2	LOC_Os02g16230	expressed protein
	2	LOC_Os02g16240	transposon protein, putative, unclassified, expressed
	2	LOC_Os02g16250	NBS-LRR disease resistance protein, putative, expressed
	2	LOC_Os02g16260	xa1, putative, expressed
	2	LOC_Os02g16270	xa1, putative, expressed
	2	LOC_Os02g16280	retrotransposon protein, putative, unclassified, expressed
	2	LOC_Os02g16290	transposon protein, putative, Mutator sub-class, expressed
	2	LOC_Os02g16300	retrotransposon protein, putative, unclassified, expressed
	2	LOC_Os02g16310	retrotransposon, putative, centromere-specific, expressed
	2	LOC_Os02g16320	retrotransposon protein, putative, Ty3-gypsy subclass, expressed
	2	LOC_Os02g16330	xa1, putative, expressed
	2	LOC_Os02g16340	transposon protein, putative, unclassified
	2	LOC_Os02g16350	retrotransposon protein, putative, unclassified
	2	LOC_Os02g16360	retrotransposon protein, putative, unclassified, expressed
	2	LOC_Os02g16370	retrotransposon protein, putative, unclassified, expressed
	2	LOC_Os02g16380	retrotransposon protein, putative, unclassified
	2	LOC_Os02g16390	transposon protein, putative, unclassified, expressed
	2	LOC_Os02g16400	retrotransposon protein, putative, Ty3-gypsy subclass, expressed
	2	LOC_Os02g16410	retrotransposon protein, putative, unclassified
	2	LOC_Os02g16420	retrotransposon protein, putative, unclassified, expressed
	2	LOC_Os02g16430	transposon protein, putative, unclassified, expressed
	2	LOC_Os02g16440	retrotransposon protein, putative, Ty3-gypsy subclass
	2	LOC_Os02g16450	expressed protein
	2	LOC_Os02g16460	retrotransposon protein, putative, Ty1-copia subclass
	2	LOC_Os02g16470	retrotransposon protein, putative, Ty1-copia subclass, expressed
	2	LOC_Os02g16480	nucleolar transcription factor 1, putative, expressed
	2	LOC_Os02g16490	expressed protein
	2	LOC_Os02g16500	expressed protein
	2	LOC_Os02g16510	retrotransposon protein, putative, Ty1-copia subclass, expressed
	2	LOC_Os02g16520	retrotransposon protein, putative, Ty1-copia subclass
	2	LOC_Os02g16529	hypothetical protein
	2	LOC_Os02g16540	WRKY39, expressed
	2	LOC_Os02g16544	expressed protein
	2	LOC_Os02g16550	Ser/Thr protein phosphatase family protein, putative, expressed
	2	LOC_Os02g16560	early light-induced protein, chloroplast precursor, putative, expressed
	2	LOC_Os02g16570	hypothetical protein
	2	LOC_Os02g16580	transposon protein, putative, CACTA, En/Spm sub-class, expressed
	2	LOC_Os02g16590	transposon protein, putative, CACTA, En/Spm sub-class, expressed
	2	LOC_Os02g16600	expressed protein
	2	LOC_Os02g16610	harpin-induced protein 1 domain containing protein, expressed
	2	LOC_Os02g16620	reticulon domain containing protein, putative, expressed	Formentin et al. 2018
	2	LOC_Os02g16630	tryptophan biosynthesis protein trpCF, putative, expressed	Zhou et al. 2016
	2	LOC_Os02g16640	proline-rich protein HaeIII subfamily 1 precursor, putative, expressed
	2	LOC_Os02g16650	PPR repeat domain containing protein, putative, expressed
	2	LOC_Os02g16660	cbxX, chromosomal, putative, expressed
	2	LOC_Os02g16670	ATP-binding domain-containing protein, putative, expressed
	2	LOC_Os02g16680	bZIP transcription factor domain containing protein, expressed	Zhou et al. 2016
	2	LOC_Os02g16690	expressed protein
	2	LOC_Os02g16709	peptidase, putative, expressed
	2	LOC_Os02g16730	expansin precursor, putative, expressed
	2	LOC_Os02g16740	expressed protein
	2	LOC_Os02g16750	retrotransposon protein, putative, unclassified
	2	LOC_Os02g16760	OsFBX41 - F-box domain containing protein, expressed
	2	LOC_Os02g16770	expressed protein
	2	LOC_Os02g16780	expansin precursor, putative, expressed
	2	LOC_Os02g16790	inactive receptor kinase At2g26730 precursor, putative, expressed
	2	LOC_Os02g16800	expansin precursor, putative, expressed
	2	LOC_Os02g16839	expansin precursor, putative, expressed
	2	LOC_Os02g16820	glutelin, putative, expressed
	2	LOC_Os02g16830	glutelin, putative, expressed
	2	LOC_Os02g16809	expansin precursor, putative, expressed
	2	LOC_Os02g16850	expansin precursor, putative, expressed
	2	LOC_Os02g16860	retrotransposon protein, putative, unclassified, expressed
	2	LOC_Os02g16880	protein of unknown function DUF502 domain containing protein, expressed
	2	LOC_Os02g16890	retrotransposon protein, putative, Ty3-gypsy subclass
	2	LOC_Os02g16900	retrotransposon protein, putative, Ty3-gypsy subclass, expressed
	2	LOC_Os02g16909	dynein light chain type 1 domain containing protein, expressed
	2	LOC_Os02g16920	retrotransposon protein, putative, unclassified
	2	LOC_Os02g16930	hypothetical protein
	2	LOC_Os02g16940	OsSub13 - Putative Subtilisin homologue, expressed	Zhou et al. 2016
	2	LOC_Os02g16950	retrotransposon protein, putative, unclassified, expressed
	2	LOC_Os02g16960	retrotransposon protein, putative, Ty3-gypsy subclass, expressed
	2	LOC_Os02g16970	retrotransposon protein, putative, unclassified, expressed
	2	LOC_Os02g16980	retrotransposon protein, putative, unclassified, expressed
	2	LOC_Os02g16990	retrotransposon protein, putative, unclassified, expressed
	2	LOC_Os02g16995	expressed protein
	2	LOC_Os02g17000	OsSub14 - Putative Subtilisin homologue, expressed	Zhou et al. 2016
	2	LOC_Os02g17010	retrotransposon protein, putative, Ty1-copia subclass, expressed
	2	LOC_Os02g17020	hypothetical protein
	2	LOC_Os02g17030	hypothetical protein
	2	LOC_Os02g17040	retrotransposon protein, putative, unclassified
	2	LOC_Os02g17050	retrotransposon protein, putative, unclassified, expressed
	2	LOC_Os02g17060	OsSub15 - Putative Subtilisin homologue, expressed
	2	LOC_Os02g17070	transposon protein, putative, CACTA, En/Spm sub-class, expressed
	2	LOC_Os02g17080	OsSub16 - Putative Subtilisin homologue, expressed
	2	LOC_Os02g17090	OsSub17 - Putative Subtilisin homologue, expressed
	2	LOC_Os02g17100	transposon protein, putative, CACTA, En/Spm sub-class, expressed
	2	LOC_Os02g17110	transposon protein, putative, CACTA, En/Spm sub-class, expressed
	2	LOC_Os02g17120	transposon protein, putative, unclassified
	2	LOC_Os02g17130	hypothetical protein
	2	LOC_Os02g17140	transposon protein, putative, CACTA, En/Spm sub-class, expressed
MQTLSNK2.3	2	LOC_Os02g24370	retrotransposon protein, putative, Ty3-gypsy subclass
	2	LOC_Os02g24380	hypothetical protein
	2	LOC_Os02g24390	expressed protein
	2	LOC_Os02g24400	expressed protein
	2	LOC_Os02g24410	expressed protein
	2	LOC_Os02g24420	retrotransposon protein, putative, unclassified, expressed
	2	LOC_Os02g24430	expressed protein
	2	LOC_Os02g24460	retrotransposon protein, putative, unclassified, expressed
	2	LOC_Os02g24470	expressed protein
	2	LOC_Os02g24480	retrotransposon protein, putative, unclassified, expressed
	2	LOC_Os02g24490	retrotransposon protein, putative, unclassified, expressed
	2	LOC_Os02g24500	retrotransposon protein, putative, unclassified
	2	LOC_Os02g24520	retrotransposon protein, putative, unclassified, expressed
	2	LOC_Os02g24530	retrotransposon protein, putative, unclassified, expressed
	2	LOC_Os02g24540	expressed protein
	2	LOC_Os02g24550	retrotransposon protein, putative, unclassified, expressed
	2	LOC_Os02g24560	retrotransposon protein, putative, unclassified, expressed
	2	LOC_Os02g24570	retrotransposon protein, putative, unclassified
	2	LOC_Os02g24574	NADPH-dependent oxidoreductase, putative
	2	LOC_Os02g24576	chloroplast 30S ribosomal protein S7, putative, expressed
	2	LOC_Os02g24586	uncharacterized protein ycf68, putative, expressed
	2	LOC_Os02g24596	apocytochrome f precursor, putative, expressed
	2	LOC_Os02g24598	chloroplast envelope membrane protein, putative, expressed
	2	LOC_Os02g24604	photosystem I assembly protein ycf4, putative, expressed
	2	LOC_Os02g24612	ribosomal protein S2, putative, expressed
	2	LOC_Os02g24614	DNA-directed RNA polymerase subunit beta, putative, expressed
	2	LOC_Os02g24624	conserved hypothetical protein
	2	LOC_Os02g24626	uncharacterized protein ycf70, putative
	2	LOC_Os02g24628	photosystem II reaction center protein Z, putative, expressed
	2	LOC_Os02g24632	photosystem II 44 kDa reaction center protein, putative, expressed
	2	LOC_Os02g24634	photosystem II D2 protein, putative, expressed
	2	LOC_Os02g24636	expressed protein
	2	LOC_Os02g24642	photosystem II reaction center protein K precursor, putative, expressed
	2	LOC_Os02g24640	retrotransposon protein, putative, Ty3-gypsy subclass
	2	LOC_Os02g24660	retrotransposon protein, putative, unclassified, expressed
	2	LOC_Os02g24670	retrotransposon protein, putative, Ty3-gypsy subclass, expressed
	2	LOC_Os02g24690	retrotransposon protein, putative, unclassified, expressed
	2	LOC_Os02g24700	OsSAUR8 - Auxin-responsive SAUR gene family member, expressed
	2	LOC_Os02g24710	expressed protein
	2	LOC_Os02g24720	LTPL21 - Protease inhibitor/seed storage/LTP family protein precursor, expressed
	2	LOC_Os02g24730	retrotransposon protein, putative, unclassified, expressed
	2	LOC_Os02g24740	OsSAUR9 - Auxin-responsive SAUR gene family member, expressed
	2	LOC_Os02g24750	expressed protein
	2	LOC_Os02g24760	transposon protein, putative, unclassified
	2	LOC_Os02g24770	retrotransposon protein, putative, Ty1-copia subclass, expressed
	2	LOC_Os02g24780	retrotransposon protein, putative, unclassified, expressed
	2	LOC_Os02g24790	retrotransposon protein, putative, unclassified, expressed
	2	LOC_Os02g24800	retrotransposon protein, putative, unclassified, expressed
	2	LOC_Os02g24810	expressed protein
	2	LOC_Os02g24820	hypothetical protein
	2	LOC_Os02g24830	expressed protein
	2	LOC_Os02g24840	retrotransposon protein, putative, Ty3-gypsy subclass, expressed
	2	LOC_Os02g24850	retrotransposon protein, putative, Ty3-gypsy subclass
	2	LOC_Os02g24860	retrotransposon protein, putative, unclassified, expressed
	2	LOC_Os02g24870	retrotransposon protein, putative, Ty3-gypsy subclass
	2	LOC_Os02g24880	retrotransposon, putative, centromere-specific, expressed
	2	LOC_Os02g24890	retrotransposon protein, putative, unclassified, expressed
	2	LOC_Os02g24900	retrotransposon, putative, centromere-specific
	2	LOC_Os02g24910	retrotransposon, putative, centromere-specific
	2	LOC_Os02g24920	expressed protein
	2	LOC_Os02g24930	expressed protein
	2	LOC_Os02g24940	conserved hypothetical protein
	2	LOC_Os02g24950	transposon protein, putative, CACTA, En/Spm sub-class, expressed
	2	LOC_Os02g24960	retrotransposon protein, putative, Ty3-gypsy subclass
	2	LOC_Os02g24970	retrotransposon protein, putative, Ty3-gypsy subclass, expressed
	2	LOC_Os02g24980	retrotransposon, putative, centromere-specific
	2	LOC_Os02g24990	retrotransposon, putative, centromere-specific, expressed
	2	LOC_Os02g25000	conserved hypothetical protein
	2	LOC_Os02g25010	hypothetical protein
	2	LOC_Os02g25020	DNA binding protein, putative, expressed
	2	LOC_Os02g25030	retrotransposon, putative, centromere-specific
	2	LOC_Os02g25040	retrotransposon protein, putative, unclassified, expressed
	2	LOC_Os02g25050	expressed protein
	2	LOC_Os02g25060	NTMC2Type1.2 protein, putative, expressed
	2	LOC_Os02g25070	retrotransposon protein, putative, Ty3-gypsy subclass, expressed
	2	LOC_Os02g25080	expressed protein
	2	LOC_Os02g25090	retrotransposon protein, putative, Ty3-gypsy subclass, expressed
	2	LOC_Os02g25100	retrotransposon protein, putative, Ty3-gypsy subclass, expressed
	2	LOC_Os02g25110	retrotransposon protein, putative, Ty3-gypsy subclass, expressed
	2	LOC_Os02g25120	retrotransposon protein, putative, Ty3-gypsy subclass, expressed
	2	LOC_Os02g25130	retrotransposon protein, putative, Ty1-copia subclass, expressed
	2	LOC_Os02g25140	retrotransposon protein, putative, unclassified, expressed
	2	LOC_Os02g25150	expressed protein
	2	LOC_Os02g25160	retrotransposon, putative, centromere-specific, expressed
	2	LOC_Os02g25170	retrotransposon protein, putative, unclassified, expressed
	2	LOC_Os02g25180	retrotransposon protein, putative, Ty3-gypsy subclass, expressed
	2	LOC_Os02g25190	retrotransposon, putative, centromere-specific, expressed
	2	LOC_Os02g25200	retrotransposon, putative, centromere-specific, expressed
	2	LOC_Os02g25210	retrotransposon, putative, centromere-specific, expressed
	2	LOC_Os02g25220	retrotransposon protein, putative, unclassified, expressed
	2	LOC_Os02g25230	expressed protein
	2	LOC_Os02g25240	hypothetical protein
	2	LOC_Os02g25250	retrotransposon protein, putative, Ty3-gypsy subclass, expressed
	2	LOC_Os02g25260	retrotransposon protein, putative, unclassified, expressed
	2	LOC_Os02g25270	expressed protein
	2	LOC_Os02g25280	retrotransposon protein, putative, Ty1-copia subclass, expressed
	2	LOC_Os02g25290	retrotransposon protein, putative, unclassified, expressed
	2	LOC_Os02g25300	expressed protein
	2	LOC_Os02g25310	zinc knuckle family protein, expressed
	2	LOC_Os02g25320	transposon protein, putative, CACTA, En/Spm sub-class
	2	LOC_Os02g25330	transposon protein, putative, CACTA, En/Spm sub-class, expressed
	2	LOC_Os02g25340	retrotransposon, putative, centromere-specific
	2	LOC_Os02g25350	retrotransposon, putative, centromere-specific
	2	LOC_Os02g25360	hypothetical protein
	2	LOC_Os02g25370	transposon protein, putative, CACTA, En/Spm sub-class, expressed
	2	LOC_Os02g25380	transposon protein, putative, CACTA, En/Spm sub-class, expressed
	2	LOC_Os02g25390	retrotransposon protein, putative, unclassified
	2	LOC_Os02g25400	retrotransposon protein, putative, unclassified
	2	LOC_Os02g25410	expressed protein
	2	LOC_Os02g25430	retrotransposon protein, putative, Ty3-gypsy subclass, expressed
	2	LOC_Os02g25440	retrotransposon protein, putative, unclassified, expressed
	2	LOC_Os02g25449	expressed protein
	2	LOC_Os02g25460	transposon protein, putative, unclassified
	2	LOC_Os02g25470	transposon protein, putative, unclassified, expressed
	2	LOC_Os02g25480	retrotransposon protein, putative, Ty1-copia subclass
	2	LOC_Os02g25490	retrotransposon protein, putative, Ty1-copia subclass
	2	LOC_Os02g25500	retrotransposon protein, putative, Ty3-gypsy subclass
	2	LOC_Os02g25510	retrotransposon protein, putative, unclassified
	2	LOC_Os02g25520	transposon protein, putative, CACTA, En/Spm sub-class, expressed
	2	LOC_Os02g25530	retrotransposon protein, putative, Ty3-gypsy subclass
	2	LOC_Os02g25540	transposon protein, putative, CACTA, En/Spm sub-class, expressed
	2	LOC_Os02g25550	transposon protein, putative, CACTA, En/Spm sub-class
	2	LOC_Os02g25560	transposon protein, putative, CACTA, En/Spm sub-class, expressed
	2	LOC_Os02g25580	Sec1 family transport protein, putative, expressed
	2	LOC_Os02g25590	expressed protein
	2	LOC_Os02g25600	expressed protein
	2	LOC_Os02g25610	expressed protein
	2	LOC_Os02g25620	expressed protein
	2	LOC_Os02g25624	expressed protein
	2	LOC_Os02g25630	expressed protein	Zhou et al. 2016
	2	LOC_Os02g25640	glutelin, putative, expressed
	2	LOC_Os02g25650	expressed protein
	2	LOC_Os02g25670	retrotransposon, putative, centromere-specific, expressed
	2	LOC_Os02g25680	expressed protein
	2	LOC_Os02g25690	hypothetical protein
	2	LOC_Os02g25700	O-acyltransferase, putative, expressed
	2	LOC_Os02g25710	retrotransposon protein, putative, unclassified, expressed
	2	LOC_Os02g25720	transposon protein, putative, CACTA, En/Spm sub-class, expressed
	2	LOC_Os02g25730	retrotransposon protein, putative, Ty3-gypsy subclass, expressed
	2	LOC_Os02g25740	retrotransposon protein, putative, Ty3-gypsy subclass, expressed
	2	LOC_Os02g25750	retrotransposon protein, putative, unclassified
	2	LOC_Os02g25755	expressed protein
	2	LOC_Os02g25760	retrotransposon protein, putative, unclassified
	2	LOC_Os02g25770	retrotransposon protein, putative, Ty3-gypsy subclass, expressed
	2	LOC_Os02g25780	expressed protein
	2	LOC_Os02g25790	retrotransposon protein, putative, Ty1-copia subclass, expressed
	2	LOC_Os02g25800	retrotransposon protein, putative, unclassified, expressed
	2	LOC_Os02g25810	retrotransposon protein, putative, unclassified, expressed
	2	LOC_Os02g25820	B3 DNA binding domain containing protein, expressed
	2	LOC_Os02g25830	expressed protein
	2	LOC_Os02g25840	conserved oligomeric Golgi complex component 4, related, putative, expressed
	2	LOC_Os02g25850	transposon protein, putative, Pong sub-class, expressed
	2	LOC_Os02g25860	glutelin, putative, expressed
	2	LOC_Os02g25870	elongation factor Tu, putative, expressed
	2	LOC_Os02g25880	retrotransposon protein, putative, unclassified, expressed
	2	LOC_Os02g25890	expressed protein
	2	LOC_Os02g25900	pollen signalling protein with adenylyl cyclase activity, putative, expressed
	2	LOC_Os02g25910	histone H3, putative, expressed
	2	LOC_Os02g25920	retrotransposon protein, putative, Ty3-gypsy subclass, expressed
	2	LOC_Os02g25930	retrotransposon protein, putative, unclassified, expressed
	2	LOC_Os02g25940	Core histone H2A/H2B/H3/H4 domain containing protein, putative, expressed
	2	LOC_Os02g25950	transposon protein, putative, unclassified, expressed
	2	LOC_Os02g25960	ankyrin repeat family protein, putative, expressed
	2	LOC_Os02g25970	retrotransposon protein, putative, unclassified, expressed
	2	LOC_Os02g25980	hypothetical protein
	2	LOC_Os02g25990	retrotransposon, putative, centromere-specific
	2	LOC_Os02g26014	terpene synthase, putative, expressed
	2	LOC_Os02g26040	retrotransposon protein, putative, unclassified, expressed
	2	LOC_Os02g26050	retrotransposon protein, putative, Ty3-gypsy subclass, expressed
	2	LOC_Os02g26060	retrotransposon protein, putative, Ty3-gypsy subclass, expressed
	2	LOC_Os02g26070	retrotransposon protein, putative, unclassified, expressed
	2	LOC_Os02g26080	anther-specific proline-rich protein APG precursor, putative, expressed
	2	LOC_Os02g26100	retrotransposon protein, putative, unclassified, expressed
	2	LOC_Os02g26110	retrotransposon protein, putative, unclassified, expressed
	2	LOC_Os02g26120	hypothetical protein
	2	LOC_Os02g26130	hypothetical protein
	2	LOC_Os02g26140	microtubule-binding protein TANGLED1, putative, expressed
	2	LOC_Os02g26150	hypothetical protein
	2	LOC_Os02g26160	receptor lectin kinase like protein, putative, expressed
	2	LOC_Os02g26170	expressed protein
	2	LOC_Os02g26180	transposon protein, putative, CACTA, En/Spm sub-class
	2	LOC_Os02g26190	transposon protein, putative, CACTA, En/Spm sub-class, expressed
	2	LOC_Os02g26200	expressed protein
	2	LOC_Os02g26210	flowering promoting factor-like 1, putative, expressed	Zhou et al. 2016
	2	LOC_Os02g26220	hypothetical protein
	2	LOC_Os02g26230	retrotransposon protein, putative, unclassified, expressed
	2	LOC_Os02g26240	retrotransposon protein, putative, unclassified, expressed
	2	LOC_Os02g26250	retrotransposon protein, putative, unclassified
	2	LOC_Os02g26260	expressed protein	Zhou et al. 2016
	2	LOC_Os02g26270	retrotransposon protein, putative, unclassified, expressed	Zhou et al. 2016
	2	LOC_Os02g26280	retrotransposon protein, putative, unclassified, expressed	Zhou et al. 2016
	2	LOC_Os02g26290	fasciclin-like arabinogalactan protein 8 precursor, putative, expressed
	2	LOC_Os02g26294	expressed protein
	2	LOC_Os02g26300	expressed protein
	2	LOC_Os02g26310	expressed protein
	2	LOC_Os02g26320	fasciclin-like arabinogalactan precursor protein, putative, expressed
	2	LOC_Os02g26330	expressed protein
	2	LOC_Os02g26349	transposon protein, putative, CACTA, En/Spm sub-class, expressed
	2	LOC_Os02g26370	wiskott-Aldrich syndrome protein family member 2, putative, expressed
	2	LOC_Os02g26380	expressed protein
	2	LOC_Os02g26390	expressed protein	Zhou et al. 2016
	2	LOC_Os02g26400	nuclease, EndA/NucM family protein, expressed
	2	LOC_Os02g26404	expressed protein
	2	LOC_Os02g26410	retrotransposon protein, putative, unclassified
	2	LOC_Os02g26420	retrotransposon protein, putative, unclassified, expressed
	2	LOC_Os02g26430	WRKY42, expressed	Zhou et al. 2016
	2	LOC_Os02g26440	prefoldin subunit, putative, expressed
	2	LOC_Os02g26450	transposon protein, putative, unclassified, expressed
	2	LOC_Os02g26460	hAT dimerisation domain-containing protein, putative, expressed
	2	LOC_Os02g26470	expressed protein	Zhou et al. 2016
	2	LOC_Os02g26480	OsSCP7 - Putative Serine Carboxypeptidase homologue, expressed	Zhou et al. 2016
	2	LOC_Os02g26490	expressed protein
	2	LOC_Os02g26500	retrotransposon protein, putative, unclassified, expressed
	2	LOC_Os02g26510	retrotransposon protein, putative, unclassified, expressed
	2	LOC_Os02g26520	expressed protein
	2	LOC_Os02g26530	expressed protein
	2	LOC_Os02g26540	expressed protein
	2	LOC_Os02g26550	ubiquitin carboxyl-terminal hydrolase, family 1, putative, expressed
	2	LOC_Os02g26560	expressed protein
	2	LOC_Os02g26570	expressed protein
	2	LOC_Os02g26580	expressed protein
	2	LOC_Os02g26590	hypothetical protein
	2	LOC_Os02g26600	ATP binding, related, putative, expressed
	2	LOC_Os02g26614	retrotransposon protein, putative, unclassified, expressed
	2	LOC_Os02g26630	transposon protein, putative, unclassified, expressed
	2	LOC_Os02g26640	expressed protein
	2	LOC_Os02g26650	delta14-sterol reductase, putative, expressed
	2	LOC_Os02g26660	exonuclease, putative, expressed
	2	LOC_Os02g26670	F-box/Kelch-repeat protein, putative, expressed
	2	LOC_Os02g26680	hypothetical protein
	2	LOC_Os02g26690	retrotransposon protein, putative, Ty1-copia subclass, expressed
	2	LOC_Os02g26700	cation transport regulator-like protein 1, putative, expressed
	2	LOC_Os02g26710	cyclo-DOPA 5-O-glucosyltransferase, putative
	2	LOC_Os02g26720	Inositol 1, 3, 4-trisphosphate 5/6-kinase, putative, expressed	Zhou et al. 2016
	2	LOC_Os02g26730	hypothetical protein
	2	LOC_Os02g26740	transposon protein, putative, Pong sub-class, expressed
	2	LOC_Os02g26750	transposon protein, putative, Pong sub-class, expressed
	2	LOC_Os02g26760	conserved hypothetical protein
	2	LOC_Os02g26770	cytochrome P450, putative, expressed	Zhou et al. 2016
	2	LOC_Os02g26780	transposon protein, putative, unclassified, expressed
	2	LOC_Os02g26790	expressed protein
	2	LOC_Os02g26794	expressed protein
	2	LOC_Os02g26800	expressed protein	Zhou et al. 2016
	2	LOC_Os02g26810	cytochrome P450, putative, expressed	Zhou et al. 2016
	2	LOC_Os02g26814	UDP-N-acetylglucosamine transferase subunit ALG13, putative, expressed
	2	LOC_Os02g26820	retrotransposon protein, putative, unclassified
	2	LOC_Os02g26830	retrotransposon protein, putative, unclassified
	2	LOC_Os02g26840	O-acyltransferase, putative, expressed
	2	LOC_Os02g26850	rRNA-processing protein FCF, putative, expressed
	2	LOC_Os02g26860	START domain containing protein, putative, expressed
	2	LOC_Os02g26870	retrotransposon protein, putative, Ty1-copia subclass
	2	LOC_Os02g26880	retrotransposon protein, putative, Ty1-copia subclass
	2	LOC_Os02g26890	PPR repeat containing protein, expressed	Zhou et al. 2016
	2	LOC_Os02g26900	hypothetical protein
	2	LOC_Os02g26910	retrotransposon, putative, centromere-specific, expressed
	2	LOC_Os02g26920	retrotransposon protein, putative, unclassified, expressed
	2	LOC_Os02g26930	retrotransposon protein, putative, unclassified, expressed
	2	LOC_Os02g26940	vegetative storage protein, putative, expressed
	2	LOC_Os02g26950	expressed protein
	2	LOC_Os02g26960	expressed protein
	2	LOC_Os02g26970	hypothetical protein
	2	LOC_Os02g26984	expressed protein
	2	LOC_Os02g27000	ATP-binding region, ATPase-like domain containing protein, expressed	Zhou et al. 2016
	2	LOC_Os02g27010	retrotransposon protein, putative, unclassified, expressed
	2	LOC_Os02g27020	expressed protein
	2	LOC_Os02g27030	cysteine proteinase 1 precursor, putative, expressed	Formentin et al. 2018
	2	LOC_Os02g27040	expressed protein
	2	LOC_Os02g27050	transposon protein, putative, CACTA, En/Spm sub-class	Zhou et al. 2016
	2	LOC_Os02g27060	high mobility group, putative, expressed
	2	LOC_Os02g27070	PPR repeat domain containing protein, putative, expressed
	2	LOC_Os02g27080	hypothetical protein
	2	LOC_Os02g27090	transposon protein, putative, unclassified
	2	LOC_Os02g27100	expressed protein
	2	LOC_Os02g27110	expressed protein
	2	LOC_Os02g27120	retrotransposon protein, putative, LINE subclass, expressed
	2	LOC_Os02g27130	expressed protein
	2	LOC_Os02g27140	expressed protein
	2	LOC_Os02g27150	expressed protein
	2	LOC_Os02g27160	retrotransposon protein, putative, unclassified, expressed
	2	LOC_Os02g27170	hypothetical protein
	2	LOC_Os02g27180	retrotransposon, putative, centromere-specific, expressed
	2	LOC_Os02g27190	expressed protein
	2	LOC_Os02g27200	expressed protein
	2	LOC_Os02g27210	hypothetical protein
	2	LOC_Os02g27220	protein phosphatase 2C, putative, expressed
	2	LOC_Os02g27230	retrotransposon protein, putative, unclassified, expressed
	2	LOC_Os02g27240	retrotransposon protein, putative, unclassified, expressed
	2	LOC_Os02g27250	expressed protein
	2	LOC_Os02g27260	hypothetical protein
	2	LOC_Os02g27270	retrotransposon protein, putative, unclassified, expressed
	2	LOC_Os02g27280	transposon protein, putative, CACTA, En/Spm sub-class, expressed
	2	LOC_Os02g27290	expressed protein
	2	LOC_Os02g27300	SCP-like extracellular protein, expressed
	2	LOC_Os02g27310	TKL_IRAK_DUF26-lc.6 - DUF26 kinases have homology to DUF26 containing loci, expressed	Zhou et al. 2016
	2	LOC_Os02g27320	retrotransposon protein, putative, Ty1-copia subclass, expressed
	2	LOC_Os02g27340	riboflavin biosynthesis protein ribD, putative, expressed
	2	LOC_Os02g27350	expressed protein
	2	LOC_Os02g27360	aspartic proteinase-like protein 2 precursor, putative, expressed	Zhou et al. 2016
	2	LOC_Os02g27370	expressed protein
	2	LOC_Os02g27380	retrotransposon protein, putative, Ty3-gypsy subclass, expressed
	2	LOC_Os02g27400	OsFBX49 - F-box domain containing protein, expressed
	2	LOC_Os02g27420	transposon protein, putative, unclassified, expressed	Zhou et al. 2016
	2	LOC_Os02g27430	GRF zinc finger family protein
	2	LOC_Os02g27440	DNA topoisomerase 1, putative, expressed
	2	LOC_Os02g27450	expressed protein
	2	LOC_Os02g27460	transposon protein, putative, CACTA, En/Spm sub-class, expressed
	2	LOC_Os02g27470	importin-7, putative, expressed
	2	LOC_Os02g27480	membrane attack complex component/perforin/complement C9, putative, expressed
	2	LOC_Os02g27490	bile acid sodium symporter family protein, putative, expressed
	2	LOC_Os02g27500	Leucine Rich Repeat family protein, expressed
	2	LOC_Os02g27510	transposon protein, putative, unclassified, expressed
	2	LOC_Os02g27520	transposon protein, putative, unclassified, expressed
	2	LOC_Os02g27540	NB-ARC domain containing protein, expressed
	2	LOC_Os02g27550	hypothetical protein
	2	LOC_Os02g27560	expressed protein
	2	LOC_Os02g27570	retrotransposon protein, putative, unclassified, expressed
	2	LOC_Os02g27580	hypothetical protein
	2	LOC_Os02g27590	hypothetical protein
	2	LOC_Os02g27592	expressed protein
	2	LOC_Os02g27594	expressed protein
	2	LOC_Os02g27600	expressed protein
	2	LOC_Os02g27610	hypothetical protein
	2	LOC_Os02g27620	endonuclease/exonuclease/phosphatase family domain containing protein, expressed
	2	LOC_Os02g27630	retrotransposon protein, putative, unclassified, expressed
	2	LOC_Os02g27640	retrotransposon protein, putative, Ty3-gypsy subclass
	2	LOC_Os02g27650	retrotransposon protein, putative, Ty3-gypsy subclass, expressed
	2	LOC_Os02g27660	expressed protein
	2	LOC_Os02g27674	expressed protein
	2	LOC_Os02g27680	NB-ARC domain containing protein
	2	LOC_Os02g27690	Leucine Rich Repeat family protein, expressed
	2	LOC_Os02g27700	retrotransposon protein, putative, unclassified, expressed
	2	LOC_Os02g27710	disease resistance protein, putative, expressed
	2	LOC_Os02g27720	retrotransposon protein, putative, unclassified, expressed
	2	LOC_Os02g27730	expressed protein
	2	LOC_Os02g27740	expressed protein
	2	LOC_Os02g27750	transposon protein, putative, unclassified, expressed
	2	LOC_Os02g27760	40S ribosomal protein S15a, putative, expressed
	2	LOC_Os02g27769	40S ribosomal protein S27, putative, expressed
	2	LOC_Os02g27780	expressed protein
	2	LOC_Os02g27790	splicing factor 3B subunit 1, putative, expressed
	2	LOC_Os02g27800	expressed protein
	2	LOC_Os02g27810	MazG nucleotide pyrophosphohydrolase domain containing protein, expressed
	2	LOC_Os02g27820	expressed protein
	2	LOC_Os02g27830	expressed protein
	2	LOC_Os02g27840	expressed protein
	2	LOC_Os02g27850	retrotransposon protein, putative, unclassified, expressed
	2	LOC_Os02g27870	expressed protein
	2	LOC_Os02g27880	EF hand family protein, expressed
	2	LOC_Os02g27890	retrotransposon, putative, centromere-specific, expressed
	2	LOC_Os02g27900	expressed protein
	2	LOC_Os02g27910	expressed protein
	2	LOC_Os02g27920	retrotransposon protein, putative, unclassified
	2	LOC_Os02g27930	retrotransposon protein, putative, unclassified, expressed
	2	LOC_Os02g27940	calcineurin B, putative
	2	LOC_Os02g27950	ataxin-2 related protein, putative, expressed
	2	LOC_Os02g27960	expressed protein
	2	LOC_Os02g27970	hypothetical protein
	2	LOC_Os02g27980	retrotransposon protein, putative, Ty1-copia subclass
	2	LOC_Os02g27990	expressed protein
	2	LOC_Os02g28010	retrotransposon protein, putative, Ty3-gypsy subclass
	2	LOC_Os02g28020	retrotransposon protein, putative, Ty1-copia subclass, expressed
	2	LOC_Os02g28030	expressed protein
	2	LOC_Os02g28040	lipase, putative, expressed
	2	LOC_Os02g28050	hypothetical protein
	2	LOC_Os02g28074	XRN 5-3 exonuclease N-terminus family protein, expressed	Zhou et al. 2016
	2	LOC_Os02g28100	expressed protein
	2	LOC_Os02g28110	ornithine decarboxylase, putative, expressed	Zhou et al. 2016
	2	LOC_Os02g28120	retrotransposon, putative, centromere-specific
	2	LOC_Os02g28130	fasciclin-like arabinogalactan protein 8 precursor, putative, expressed
	2	LOC_Os02g28140	expressed protein
	2	LOC_Os02g28150	transposon protein, putative, unclassified, expressed
	2	LOC_Os02g28160	expressed protein
	2	LOC_Os02g28170	transferase family protein, putative, expressed
	2	LOC_Os02g28180	transposon protein, putative, unclassified, expressed
	2	LOC_Os02g28200	transferase family protein, putative, expressed
	2	LOC_Os02g28210	expressed protein
	2	LOC_Os02g28220	transferase family protein, putative, expressed	Zhou et al. 2016
	2	LOC_Os02g28230	expressed protein
	2	LOC_Os02g28240	transferase family protein, putative, expressed
	2	LOC_Os02g28250	transposon protein, putative, CACTA, En/Spm sub-class, expressed
	2	LOC_Os02g28260	transposon protein, putative, CACTA, En/Spm sub-class
	2	LOC_Os02g28270	expressed protein
	2	LOC_Os02g28280	expressed protein
	2	LOC_Os02g28290	hypothetical protein
	2	LOC_Os02g28300	transferase family protein, putative, expressed
	2	LOC_Os02g28310	expressed protein
	2	LOC_Os02g28320	retrotransposon protein, putative, unclassified, expressed
	2	LOC_Os02g28330	retrotransposon protein, putative, unclassified, expressed
	2	LOC_Os02g28334	expressed protein
	2	LOC_Os02g28340	transferase family protein, putative, expressed
	2	LOC_Os02g28350	retrotransposon protein, putative, Ty1-copia subclass, expressed
	2	LOC_Os02g28360	hypothetical protein
	2	LOC_Os02g28370	transposon protein, putative, CACTA, En/Spm sub-class, expressed
	2	LOC_Os02g28380	transposon protein, putative, CACTA, En/Spm sub-class, expressed
	2	LOC_Os02g28400	retrotransposon protein, putative, unclassified, expressed
	2	LOC_Os02g28410	transferase family protein, putative, expressed
	2	LOC_Os02g28420	transposon protein, putative, Pong sub-class, expressed
	2	LOC_Os02g28430	expressed protein
	2	LOC_Os02g28450	expressed protein
	2	LOC_Os02g28460	expressed protein
	2	LOC_Os02g28465	expressed protein
	2	LOC_Os02g28470	transferase family protein, putative, expressed
	2	LOC_Os02g28490	expressed protein
	2	LOC_Os02g28500	retrotransposon, putative, centromere-specific, expressed
	2	LOC_Os02g28510	retrotransposon protein, putative, Ty3-gypsy subclass, expressed
	2	LOC_Os02g28520	retrotransposon protein, putative, Ty1-copia subclass, expressed
	2	LOC_Os02g28530	expressed protein
	2	LOC_Os02g28550	retrotransposon protein, putative, Ty3-gypsy subclass, expressed
	2	LOC_Os02g28560	hypothetical protein
	2	LOC_Os02g28570	expressed protein
	2	LOC_Os02g28580	expressed protein
	2	LOC_Os02g28590	expressed protein
	2	LOC_Os02g28600	OsFBX50 - F-box domain containing protein, expressed
	2	LOC_Os02g28610	transposon protein, putative, CACTA, En/Spm sub-class, expressed
	2	LOC_Os02g28620	retrotransposon protein, putative, Ty3-gypsy subclass, expressed
	2	LOC_Os02g28630	transposon protein, putative, CACTA, En/Spm sub-class, expressed
	2	LOC_Os02g28640	transposon protein, putative, CACTA, En/Spm sub-class
	2	LOC_Os02g28650	transposon protein, putative, CACTA, En/Spm sub-class, expressed
	2	LOC_Os02g28660	expressed protein
	2	LOC_Os02g28670	expressed protein
	2	LOC_Os02g28680	expressed protein
	2	LOC_Os02g28690	retrotransposon protein, putative, unclassified
	2	LOC_Os02g28700	expressed protein
	2	LOC_Os02g28720	spotted leaf 11, putative, expressed
	2	LOC_Os02g28730	expressed protein
	2	LOC_Os02g28750	retrotransposon protein, putative, Ty3-gypsy subclass
	2	LOC_Os02g28760	expressed protein
	2	LOC_Os02g28770	retrotransposon protein, putative, unclassified, expressed
	2	LOC_Os02g28780	retrotransposon protein, putative, Ty3-gypsy subclass, expressed
	2	LOC_Os02g28790	retrotransposon protein, putative, Ty3-gypsy subclass
	2	LOC_Os02g28800	hypothetical protein
	2	LOC_Os02g28810	ribosomal protein, putative, expressed
	2	LOC_Os02g28820	expressed protein
	2	LOC_Os02g28830	tetratricopeptide repeat domain containing protein, expressed
	2	LOC_Os02g28840	retrotransposon protein, putative, unclassified, expressed
	2	LOC_Os02g28850	Kinesin motor domain domain containing protein, expressed
	2	LOC_Os02g28860	expressed protein
	2	LOC_Os02g28870	U-box domain-containing protein, putative, expressed
	2	LOC_Os02g28880	hypothetical protein
	2	LOC_Os02g28890	retrotransposon protein, putative, Ty3-gypsy subclass
	2	LOC_Os02g28900	cytokinin-O-glucosyltransferase 2, putative, expressed
	2	LOC_Os02g28910	expressed protein
	2	LOC_Os02g28920	transposon protein, putative, unclassified, expressed
	2	LOC_Os02g28930	expressed protein
	2	LOC_Os02g28940	retrotransposon protein, putative, Ty3-gypsy subclass
	2	LOC_Os02g28950	retrotransposon protein, putative, Ty3-gypsy subclass, expressed
	2	LOC_Os02g28960	retrotransposon protein, putative, Ty3-gypsy subclass, expressed
	2	LOC_Os02g28970	expressed protein
	2	LOC_Os02g28980	peptidyl-prolyl isomerase, putative, expressed
	2	LOC_Os02g28990	expressed protein
	2	LOC_Os02g29000	Cupin domain containing protein, expressed	Zhou et al. 2016
	2	LOC_Os02g29010	retrotransposon protein, putative, unclassified, expressed
	2	LOC_Os02g29020	Cupin domain containing protein, expressed
	2	LOC_Os02g29030	retrotransposon protein, putative, unclassified, expressed
	2	LOC_Os02g29040	ankyrin repeat domain containing protein, putative, expressed
	2	LOC_Os02g29050	retrotransposon protein, putative, unclassified, expressed
	2	LOC_Os02g29060	retrotransposon protein, putative, unclassified, expressed
	2	LOC_Os02g29070	protein kinase domain containing protein, expressed
	2	LOC_Os02g29080	conserved hypothetical protein
	2	LOC_Os02g29090	expressed protein
	2	LOC_Os02g29110	ankyrin repeat family protein, putative, expressed
	2	LOC_Os02g29120	expressed protein
	2	LOC_Os02g29130	ankyrin, putative, expressed
	2	LOC_Os02g29140	ankyrin, putative, expressed
	2	LOC_Os02g29150	OsFBO11 - F-box and other domain containing protein, expressed
	2	LOC_Os02g29160	ankyrin, putative, expressed
	2	LOC_Os02g29170	expressed protein
	2	LOC_Os02g29180	expressed protein
	2	LOC_Os02g29190	ankyrin, putative, expressed
	2	LOC_Os02g29200	expressed protein
	2	LOC_Os02g29210	ankyrin, putative, expressed
	2	LOC_Os02g29220	expressed protein
	2	LOC_Os02g29230	expressed protein
	2	LOC_Os02g29240	expressed protein
	2	LOC_Os02g29250	expressed protein
	2	LOC_Os02g29260	retrotransposon protein, putative, unclassified, expressed
	2	LOC_Os02g29270	retrotransposon protein, putative, unclassified, expressed
	2	LOC_Os02g29280	retrotransposon protein, putative, unclassified, expressed
	2	LOC_Os02g29290	expressed protein
	2	LOC_Os02g29300	expressed protein
	2	LOC_Os02g29310	expressed protein
	2	LOC_Os02g29320	expressed protein
	2	LOC_Os02g29330	transposon protein, putative, unclassified, expressed
	2	LOC_Os02g29340	HSF-type DNA-binding domain containing protein, expressed
	2	LOC_Os02g29350	expressed protein
	2	LOC_Os02g29370	transposon protein, putative, Mariner sub-class, expressed
	2	LOC_Os02g29380	expressed protein
	2	LOC_Os02g29390	expressed protein
	2	LOC_Os02g29400	expressed protein
	2	LOC_Os02g29410	transposon protein, putative, unclassified, expressed
	2	LOC_Os02g29430	expressed protein
	2	LOC_Os02g29440	expressed protein
	2	LOC_Os02g29450	expressed protein
	2	LOC_Os02g29464	RecF/RecN/SMC N terminal domain containing protein, expressed
	2	LOC_Os02g29480	RNA-binding protein-like, putative, expressed
	2	LOC_Os02g29490	hypothetical protein
	2	LOC_Os02g29500	expressed protein
	2	LOC_Os02g29510	DUF803 domain containing, putative, expressed
	2	LOC_Os02g29520	hypothetical protein
	2	LOC_Os02g29530	glycosyl transferase 8 domain containing protein, putative, expressed
	2	LOC_Os02g29540	expressed protein
	2	LOC_Os02g29550	AP2 domain containing protein, expressed
	2	LOC_Os02g29570	retrotransposon protein, putative, Ty3-gypsy subclass, expressed
	2	LOC_Os02g29580	retrotransposon protein, putative, Ty3-gypsy subclass, expressed
	2	LOC_Os02g29590	expressed protein
	2	LOC_Os02g29600	expressed protein
	2	LOC_Os02g29610	hypothetical protein
	2	LOC_Os02g29620	expressed protein
	2	LOC_Os02g29630	retrotransposon protein, putative, unclassified, expressed
	2	LOC_Os02g29640	transposon protein, putative, unclassified, expressed
	2	LOC_Os02g29650	retrotransposon protein, putative, unclassified
	2	LOC_Os02g29660	retrotransposon protein, putative, Ty3-gypsy subclass
	2	LOC_Os02g29670	retrotransposon protein, putative, Ty3-gypsy subclass, expressed
	2	LOC_Os02g29680	retrotransposon protein, putative, Ty3-gypsy subclass, expressed
	2	LOC_Os02g29690	retrotransposon protein, putative, unclassified, expressed
	2	LOC_Os02g29700	retrotransposon, putative, centromere-specific, expressed
	2	LOC_Os02g29710	transposon protein, putative, unclassified
	2	LOC_Os02g29720	cytochrome P450, putative, expressed
	2	LOC_Os02g29730	retrotransposon protein, putative, Ty3-gypsy subclass, expressed
	2	LOC_Os02g29740	retrotransposon protein, putative, Ty3-gypsy subclass, expressed
	2	LOC_Os02g29750	retrotransposon protein, putative, unclassified, expressed
	2	LOC_Os02g29760	retrotransposon protein, putative, Ty3-gypsy subclass, expressed
	2	LOC_Os02g29770	retrotransposon protein, putative, Ty3-gypsy subclass, expressed
	2	LOC_Os02g29774	expressed protein
	2	LOC_Os02g29780	retrotransposon protein, putative, unclassified, expressed
	2	LOC_Os02g29790	retrotransposon, putative, centromere-specific, expressed
	2	LOC_Os02g29800	expressed protein
	2	LOC_Os02g29820	retrotransposon protein, putative, unclassified, expressed
	2	LOC_Os02g29830	retrotransposon protein, putative, unclassified, expressed
	2	LOC_Os02g29840	retrotransposon protein, putative, unclassified, expressed
	2	LOC_Os02g29850	retrotransposon, putative, centromere-specific
	2	LOC_Os02g29860	expressed protein
	2	LOC_Os02g29870	retrotransposon protein, putative, unclassified, expressed
	2	LOC_Os02g29880	retrotransposon protein, putative, unclassified
	2	LOC_Os02g29890	expressed protein
	2	LOC_Os02g29900	expressed protein
	2	LOC_Os02g29910	hypothetical protein
	2	LOC_Os02g29920	transposon protein, putative, CACTA, En/Spm sub-class
	2	LOC_Os02g29930	transposon protein, putative, CACTA, En/Spm sub-class
	2	LOC_Os02g29940	latency associated nuclear antigen, putative, expressed
	2	LOC_Os02g29950	transposon protein, putative, CACTA, En/Spm sub-class, expressed
	2	LOC_Os02g29960	cytochrome P450, putative, expressed
	2	LOC_Os02g29970	expressed protein
	2	LOC_Os02g29980	X8 domain containing protein, expressed
	2	LOC_Os02g29990	retrotransposon protein, putative, Ty3-gypsy subclass
	2	LOC_Os02g30000	retrotransposon protein, putative, unclassified
	2	LOC_Os02g30010	retrotransposon protein, putative, unclassified
	2	LOC_Os02g30020	retrotransposon protein, putative, unclassified, expressed
	2	LOC_Os02g30030	retrotransposon protein, putative, Ty3-gypsy subclass, expressed
	2	LOC_Os02g30040	retrotransposon protein, putative, Ty3-gypsy subclass, expressed
	2	LOC_Os02g30050	ribosomal protein L29, putative, expressed
	2	LOC_Os02g30060	3-oxoacyl-reductase, chloroplast precursor, putative, expressed
	2	LOC_Os02g30070	expressed protein
	2	LOC_Os02g30080	cytochrome P450, putative, expressed
	2	LOC_Os02g30090	cytochrome P450, putative, expressed
	2	LOC_Os02g30100	cytochrome P450, putative, expressed	Zhou et al. 2016
	2	LOC_Os02g30110	cytochrome P450, putative, expressed
	2	LOC_Os02g30114	expressed protein
	2	LOC_Os02g30120	retrotransposon protein, putative, unclassified, expressed
	2	LOC_Os02g30130	retrotransposon protein, putative, unclassified, expressed
	2	LOC_Os02g30140	expressed protein
	2	LOC_Os02g30150	disease resistance protein, putative, expressed	Zhou et al. 2016
	2	LOC_Os02g30160	retrotransposon protein, putative, unclassified, expressed
	2	LOC_Os02g30170	hypothetical protein
	2	LOC_Os02g30180	ZOS2-07 - C2H2 zinc finger protein, expressed
	2	LOC_Os02g30190	expressed protein
	2	LOC_Os02g30200	PE-PGRS family protein, putative, expressed
	2	LOC_Os02g30210	OsFBK7 - F-box domain and kelch repeat containing protein, expressed
	2	LOC_Os02g30219	expressed protein
	2	LOC_Os02g30230	exo70 exocyst complex subunit domain containing protein, expressed
	2	LOC_Os02g30240	expressed protein
	2	LOC_Os02g30250	expressed protein
	2	LOC_Os02g30270	expressed protein
	2	LOC_Os02g30280	expressed protein
	2	LOC_Os02g30290	transposon protein, putative, unclassified, expressed
	2	LOC_Os02g30300	MYND finger family protein, expressed	Zhou et al. 2016
	2	LOC_Os02g30310	ThiF family domain containing protein, putative, expressed
	2	LOC_Os02g30320	drought-induced protein 1, putative, expressed	Zhou et al. 2016
	2	LOC_Os02g30330	expressed protein
	2	LOC_Os02g30340	retrotransposon protein, putative, unclassified, expressed
	2	LOC_Os02g30350	retrotransposon protein, putative, unclassified, expressed
	2	LOC_Os02g30360	transposon protein, putative, CACTA, En/Spm sub-class, expressed
	2	LOC_Os02g30370	transposon protein, putative, CACTA, En/Spm sub-class, expressed
	2	LOC_Os02g30380	expressed protein
	2	LOC_Os02g30390	transposon protein, putative, CACTA, En/Spm sub-class, expressed
[truncated: 940 more rows]
