# Supplementary material for: Meta-Analysis of Quantitative Trait Loci Associated with Seedling-Stage Salt Tolerance in Rice (Oryza sativa L.)
Source: Plants (Basel). 2019 Jan 29;8(2):33. doi: 10.3390/plants8020033 (PMC6409918; doi:10.3390/plants8020033)
Supplement: Supplementary file 1 [file plants-08-00033-s001.zip › Table S7 GO analysis.xlsx]

## Sheet: Sheet1
Table S7. Gene ontology enrichment analyses of the meta-QTLs regions related to seedling stage salt tolerance traits.
Meta-QTLs	Number of genesǂ	Annotated gene number in query listφ	Annotated genes (%)ψ	Number of significant GO terms€	Significant GO terms (%)
MQTLSIS1.1	45	17	37.78	0	0
MQTLSIS1.2	31	0	0	0	0
MQTLSIS1.3	64	26	40.63	0	0
MQTLSIS1.4	154	70	45.45	2	2.86
MQTLSNC1.1	52	22	42.31	0	0
MQTLSNC1.2	85	32	37.65	0	0
MQTLSNC1.3	81	41	50.62	0	0
MQTLSNK2.1	351	179	51	28	15.64
MQTLSNK2.2	550	255	46.36	5	1.96
MQTLSNK2.3	1495	614	41.07	3	0.48
MQTLSNK2.4	30	16	53.33	9	56.25
Total	2938	1272	-	47	-
ǂNumber of genes found in each meta-QTL
φNumber of query gene annotated with reference gene available in the AgriGO v2.0 database
ΨAnnotated gene percentage was calculated as number of annotated genes divided by number of genes of each meta-QTL multiple by 100
€Number of GO terms that passed the level of significant (p≤0.05)
