# Supplementary material for: Meta-Analysis of Quantitative Trait Loci Associated with Seedling-Stage Salt Tolerance in Rice (Oryza sativa L.)
Source: Plants (Basel). 2019 Jan 29;8(2):33. doi: 10.3390/plants8020033 (PMC6409918; doi:10.3390/plants8020033)
Supplement: Supplementary file 1 [file plants-08-00033-s001.zip › Table S9 New SSR marker profiles.xlsx]

## Sheet: Sheet1
Table S9. A summary of genotyping results of in rice germplasm and breeding lines using SSR markers associated with meta-QTLs identified in this study.
Types of alleles are represented as 1, 2, 3 etc. H= heterozygote.M = Missing data
	MQTLSIS1.1	MQTLSIS1.2	MQTLSIS1.4	MQTLSIS1.4	MQTLSNC1.1	MQTLSNC1.1	MQTLSNC1.3	MQTLSNK2.1	MQTLSNK2.1	MQTLSNK2.2	MQTLSNK2.3	MQTLSNK2.4
	RM1282	RM3412	RM3336	RM8126	RM5346	RM8083	RM3411	RM3703	RM3865	RM6853	RM13298	RM3302
AZ ROS 1646	1	1	1	1	1	1	1	1	1	1	1	1
IR4563-52-1-3-6	4	2	1	1	1	1	2	2	2	1	1	1
Sarioo50	H	3	1	1	1	1	1	1	3	1	1	1
Panidhan II	6	H	1	1	1	1	1	1	1	2	1	1
Kranti	2	4	4	2	2	1	1	2	1	1	1	1
Kirak	3	3	4	H	2	1	1	2	1	1	1	4
Kanchan	3	3	1	1	1	1	1	1	3	1	1	4
Chambal	6	3	1	1	3	1	1	1	3	1	1	4
C7306	8	4	1	1	2	1	2	1	3	1	1	5
IR4432-52-6-4	7	4	1	1	H	1	2	2	1	H	1	1
Bharathy	7	3	1	1	1	1	2	2	3	1	1	1
IR29706-11-1-3-3	7	6	1	1	3	1	1	1	3	1	1	1
WC10380	1	4	1	1	1	H	1	2	3	1	1	1
V20B	8	3	1	1	3	1	3	1	3	3	1	1
IR2706-11-2	3	5	2	4	1	H	3	2	2	3	1	2
Naylamp	7	H	1	1	1	1	H	1	1	2	1	4
I Kung Ban 4-2 Mutant	8	4	1	1	1	1	1	1	2	1	1	4
Daido	3	5	3	1	1	5	4	3	3	3	1	1
Chung Yuen	3	5	3	4	1	1	3	3	1	3	1	2
San Tou Thou	8	1	1	1	3	1	2	1	2	1	1	1
Langmanbi	3	4	3	5	1	H	3	3	3	3	1	2
Perum Karuppan	6	4	1	1	1	1	2	1	1	2	1	1
Jinheung	2	5	3	4	1	H	3	2	2	3	1	1
H4	2	4	3	6	1	1	3	4	2	3	2	H
Dinalaga	2	7	2	7	1	H	4	2	2	3	1	4
Fatehpur 3	6	1	1	1	1	3	2	1	2	1	1	4
CT-329	3	2	3	6	3	1	4	1	1	3	1	1
CH 1007	2	5	6	3	1	H	4	2	2	3	1	2
Ning Yang Keng	3	4	1	3	1	1	2	1	2	1	2	1
IR1702-74-3-2	6	7	1	1	H	1	5	2	2	1	1	1
IARI 5823	8	5	1	1	1	1	H	1	1	1	1	H
Gu Ze	1	4	5	1	1	1	4	1	2	1	1	4
Azaurel	1	5	1	1	1	1	3	1	2	1	1	1
Malagkit Pirurutong	2	5	3	5	1	1	4	2	2	1	1	2
Nerretto	3	4	3	4	1	3	4	4	2	3	1	2
Bala	2	4	4	7	1	1	5	2	1	1	2	1
Pratao Tipo Guedes	3	5	3	3	1	3	M	2	2	3	1	2
Dholamon 560	3	1	1	3	1	2	4	2	2	3	1	1
IR2153-26-3-5-6	2	2	1	1	2	1	H	1	1	1	1	4
Hualien 18	8	2	1	1	1	1	3	1	2	1	3	1
KN-1 B-361-1-8-67	6	4	1	1	2	1	2	1	2	1	1	1
IR944-102-2-3-2	8	4	6	1	1	1	2	1	2	1	2	1
Jupiter	4	5	2	4	1	3	4	2	2	3	1	2
Cheniere	4	4	3	4	1	1	4	2	2	1	1	2
Pokkali	8	8	6	1	3	1	1	2	2	1	1	1
Nona Bokra	4	M	1	1	2	1	2	2	2	1	1	1
JNIL-100	M	M	M	M	M	1	M	5	2	M	1	1
JNIL-244	4	4	2	4	1	3	4	2	2	3	1	2
JNIL-393	M	4	M	3	M	1	M	5	3	1	1	1
IR29	5	1	4	1	2	1	2	1	1	1	1	1
ChN-1304	4	1	3	2	1	H	4	2	2	1	1	2
ChN-1319	4	1	3	2	1	1	4	2	2	1	1	3
ChN-1390	4	2	M	M	M	1	4	2	2	H	1	H
ChN-1418	4	4	1	1	1	1	2	2	2	1	1	2
ChN-1441	4	1	1	1	1	1	2	2	2	3	1	3
FL478	4	1	4	3	3	1	4	1	2	1	1	2
